# Supplementary material for: 1,1,3,3-Tetra-tert-butyl-2,2-diisopropyl-4,4-diphenyl­cyclo­tetra­silane
Source: Acta Crystallogr Sect E Struct Rep Online. 2012 Dec 22;69(Pt 1):o149. doi: 10.1107/S160053681205074X (PMC3588281; doi:10.1107/S160053681205074X)
Supplement: Supplementary file 1 [file e-69-0o149-sup1.cif]

##############################################################################
#                                                                            #
# This CIF contains the data in a paper accepted for publication in          #
# Acta Crystallographica Section E. It conforms to the requirements of       #
# Notes for Authors for Acta Crystallographica Section E, and has been       #
# peer reviewed under the auspices of the IUCr Commission on Journals.       #
#                                                                            #
# Full details of the Crystallographic Information File format               #
# are given in the paper "The Crystallographic Information File (CIF):       #
# a New Standard Archive File for Crystallography" by S. R. Hall, F. H.      #
# Allen and I. D. Brown [Acta Cryst. (1991), A47, 655-685].                  #
#                                                                            #
# The current version of the core CIF dictionary is obtainable from          #
# ftp://ftp.iucr.org/pub/cif_core.dic.                                       #
#                                                                            #
# Software is freely available for graphical display of the structure(s)     #
# in this CIF. For information consult the CIF software page                 #
# http://www.iucr.org/resources/cif/software.                                #
#                                                                            #
# This file may be used for bona fide research purposes within the           #
# scientific community so long as proper attribution is given to the journal # 
# article from which it was obtained.                                        #
#                                                                            #
##############################################################################
data_global
_audit_creation_method     SHELXL-97
_journal_data_validation_number     ?
_journal_date_recd_electronic     2012-11-22
_journal_date_accepted     2012-12-13
_journal_name_full     'Acta Crystallographica, Section E'
_journal_year     2013
_journal_volume     69
_journal_issue      1
_journal_page_first     o149
_journal_page_last     o149
_journal_paper_category     QO
_journal_paper_doi     10.1107/S160053681205074X
_journal_coeditor_code     IS5224
_publ_contact_author_name     'Prof. Soichiro Kyushin'
_publ_contact_author_address
;
Department of Chemistry and Chemical Biology
Graduate School of Engineering
Gunma University
Kiryu, Gunma 376-8515
Japan
;
_publ_contact_author_email     'kyushin@gunma-u.ac.jp'
_publ_contact_author_fax     '+81-277-30-1291'
_publ_contact_author_phone     '+81-277-30-1290'
_publ_section_title
;
1,1,3,3-Tetra-<i>tert</i>-butyl-2,2-diisopropyl-4,4-diphenylcyclotetrasilane
;
loop_
    _publ_author_name
    _publ_author_footnote
    _publ_author_address
    'Kuribara, Takayoshi' .
; Department of Chemistry and Chemical Biology
  Graduate School of Engineering
  Gunma University
  Kiryu, Gunma 376-8515
  Japan
;
    'Kyushin, Soichiro' .
; Department of Chemistry and Chemical Biology
  Graduate School of Engineering
  Gunma University
  Kiryu, Gunma 376-8515
  Japan
;
data_I
_chemical_name_systematic
;
1,1,3,3-Tetra-<i>tert</i>-butyl-2,2-diisopropyl-4,4-diphenylcyclotetrasilane
;
_chemical_name_common     ?
_chemical_formula_moiety     'C34 H60 Si4'
_chemical_formula_sum     'C34 H60 Si4'
_chemical_formula_iupac     'C34 H60 Si4'
_chemical_formula_weight     581.18
_chemical_melting_point_gt     483
_chemical_melting_point_lt     484
_symmetry_cell_setting     monoclinic
_symmetry_space_group_name_H-M     'C 2/c'
_symmetry_space_group_name_Hall     '-C 2yc'
loop_
    _symmetry_equiv_pos_as_xyz
    'x, y, z'
    '-x, y, -z+1/2'
    'x+1/2, y+1/2, z'
    '-x+1/2, y+1/2, -z+1/2'
    '-x, -y, -z'
    'x, -y, z-1/2'
    '-x+1/2, -y+1/2, -z'
    'x+1/2, -y+1/2, z-1/2'
_cell_length_a     11.9477(9)
_cell_length_b     17.6585(12)
_cell_length_c     17.0422(13)
_cell_angle_alpha     90.0000
_cell_angle_beta     104.9394(8)
_cell_angle_gamma     90.0000
_cell_volume     3474.0(4)
_cell_formula_units_Z     4
_cell_measurement_reflns_used     7676
_cell_measurement_theta_min     1.2363
_cell_measurement_theta_max     28.2812
_cell_measurement_temperature     173(2)
_exptl_crystal_description     prism
_exptl_crystal_colour     colourless
_exptl_crystal_size_max     0.50
_exptl_crystal_size_mid     0.40
_exptl_crystal_size_min     0.20
_exptl_crystal_density_diffrn     1.111
_exptl_crystal_density_meas     ?
_exptl_crystal_density_method     'not measured'
_exptl_crystal_F_000     1280
_exptl_absorpt_coefficient_mu     0.192
_exptl_absorpt_correction_type     multi-scan
_exptl_absorpt_process_details     '(<i>REQAB</i>; Jacobson, 1998)'
_exptl_absorpt_correction_T_min     0.9101
_exptl_absorpt_correction_T_max     0.9626
_exptl_special_details
;
;
_diffrn_ambient_temperature     173(2)
_diffrn_radiation_type     'Mo K\a'
_diffrn_radiation_wavelength     0.71073
_diffrn_radiation_source     'rotating anode'
_diffrn_radiation_monochromator     graphite
_diffrn_measurement_device_type     'Rigaku R-AXISIV imaging plate'
_diffrn_measurement_method     \w
_diffrn_detector_area_resol_mean     10.00
_diffrn_reflns_number     8534
_diffrn_reflns_av_R_equivalents     0.0251
_diffrn_reflns_av_sigmaI/netI     0.0284
_diffrn_reflns_theta_min     2.11
_diffrn_reflns_theta_max     25.00
_diffrn_reflns_theta_full     25.00
_diffrn_measured_fraction_theta_max     0.950
_diffrn_measured_fraction_theta_full     0.950
_diffrn_reflns_limit_h_min     -14
_diffrn_reflns_limit_h_max     14
_diffrn_reflns_limit_k_min     -18
_diffrn_reflns_limit_k_max     20
_diffrn_reflns_limit_l_min     -20
_diffrn_reflns_limit_l_max     20
_refine_special_details
;
Refinement of <i>F</i>^2^ against ALL reflections. The weighted <i>R</i>-factor
<i>wR</i> and goodness of fit <i>S</i> are based on <i>F</i>^2^, conventional
<i>R</i>-factors <i>R</i> are based on <i>F</i>, with <i>F</i> set to zero for
negative <i>F</i>^2^. The threshold expression of <i>F</i>^2^ >
2\s(<i>F</i>^2^) is used only for calculating <i>R</i>-factors(gt) <i>etc.</i>
and is not relevant to the choice of reflections for refinement.
<i>R</i>-factors based on <i>F</i>^2^ are statistically about twice as large
as those based on <i>F</i>, and <i>R</i>-factors based on ALL data will be
even larger.
;
_reflns_number_total     2917
_reflns_number_gt     2899
_reflns_threshold_expression     I>2sigma(I)
_refine_ls_structure_factor_coef     Fsqd
_refine_ls_matrix_type     full
_refine_ls_R_factor_all     0.0488
_refine_ls_R_factor_gt     0.0483
_refine_ls_wR_factor_gt     0.0952
_refine_ls_wR_factor_ref     0.0954
_refine_ls_goodness_of_fit_ref     1.236
_refine_ls_restrained_S_all     1.236
_refine_ls_number_reflns     2917
_refine_ls_number_parameters     181
_refine_ls_number_restraints     0
_refine_ls_hydrogen_treatment     constr
_refine_ls_weighting_scheme     calc
_refine_ls_weighting_details
          'w = 1/[\s^2^(Fo^2^)+(0.0127P)^2^+7.2943P] where P = (Fo^2^+2Fc^2^)/3'
_atom_sites_solution_hydrogens     geom
_atom_sites_solution_primary     direct
_atom_sites_solution_secondary     difmap
_refine_ls_shift/su_max     0.001
_refine_ls_shift/su_mean     0.000
_refine_diff_density_max     0.241
_refine_diff_density_min     -0.20
_refine_ls_extinction_method     none
_refine_ls_extinction_coef     ?
loop_
    _atom_type_symbol
    _atom_type_description
    _atom_type_scat_dispersion_real
    _atom_type_scat_dispersion_imag
    _atom_type_scat_source
    'C' 'C' 0.0033 0.0016
                         'International Tables Vol C Tables 4.2.6.8 and 6.1.1.4'
    'H' 'H' 0.0000 0.0000
                         'International Tables Vol C Tables 4.2.6.8 and 6.1.1.4'
    'Si' 'Si' 0.0817 0.0704
                         'International Tables Vol C Tables 4.2.6.8 and 6.1.1.4'
_computing_data_collection     '<i>CrystalClear</i> (Rigaku, 2003)'
_computing_cell_refinement     '<i>CrystalClear</i> (Rigaku, 2003)'
_computing_data_reduction     '<i>CrystalClear</i> (Rigaku, 2003)'
_computing_structure_solution     '<i>SIR2004</i> (Burla <i>et al.</i>, 2005)'
_computing_structure_refinement     '<i>SHELXL97</i> (Sheldrick, 2008)'
_computing_molecular_graphics     '<i>ORTEP-3</i> (Farrugia, 2012)'
_computing_publication_material
;
<i>SHELXL97</i> (Sheldrick, 2008) and
<i>Yadokari-XG 2009</i> (Kabuto <i>et al.</i>, 2009)
;
loop_
    _atom_site_type_symbol
    _atom_site_label
    _atom_site_fract_x
    _atom_site_fract_y
    _atom_site_fract_z
    _atom_site_U_iso_or_equiv
    _atom_site_adp_type
    _atom_site_calc_flag
    _atom_site_refinement_flags
    _atom_site_occupancy
    _atom_site_symmetry_multiplicity
    _atom_site_disorder_assembly
    _atom_site_disorder_group
    Si Si1 0.0000 0.32355(5) 0.7500 0.01350(19) Uani d S 1 2 . .
    Si Si2 0.09403(5) 0.22594(3) 0.68813(3) 0.01324(15) Uani d . 1 1 . .
    Si Si3 0.0000 0.12695(5) 0.7500 0.01475(19) Uani d S 1 2 . .
    C C1 -0.07934(19) 0.39557(13) 0.67052(13) 0.0179(5) Uani d . 1 1 . .
    C C2 -0.0078(2) 0.45046(14) 0.64962(15) 0.0269(6) Uani d . 1 1 . .
    H H1 0.0725 0.4498 0.6763 0.032 Uiso calc R 1 1 . .
    C C3 -0.0487(2) 0.50564(15) 0.59179(17) 0.0330(6) Uani d . 1 1 . .
    H H2 0.0031 0.5416 0.5791 0.040 Uiso calc R 1 1 . .
    C C4 -0.1657(2) 0.50818(15) 0.55245(15) 0.0307(6) Uani d . 1 1 . .
    H H3 -0.1947 0.5455 0.5122 0.037 Uiso calc R 1 1 . .
    C C5 -0.2392(2) 0.45599(15) 0.57252(16) 0.0313(6) Uani d . 1 1 . .
    H H4 -0.3196 0.4576 0.5462 0.038 Uiso calc R 1 1 . .
    C C6 -0.1968(2) 0.40088(14) 0.63102(15) 0.0262(5) Uani d . 1 1 . .
    H H5 -0.2494 0.3659 0.6444 0.031 Uiso calc R 1 1 . .
    C C7 0.03683(19) 0.22973(13) 0.56985(13) 0.0191(5) Uani d . 1 1 . .
    C C8 -0.0961(2) 0.23931(15) 0.54491(14) 0.0259(5) Uani d . 1 1 . .
    H H6 -0.1243 0.2356 0.4857 0.039 Uiso calc R 1 1 . .
    H H7 -0.1165 0.2890 0.5629 0.039 Uiso calc R 1 1 . .
    H H8 -0.1318 0.1994 0.5703 0.039 Uiso calc R 1 1 . .
    C C9 0.0639(2) 0.15671(16) 0.52878(15) 0.0331(6) Uani d . 1 1 . .
    H H9 0.0373 0.1622 0.4697 0.050 Uiso calc R 1 1 . .
    H H10 0.0240 0.1139 0.5462 0.050 Uiso calc R 1 1 . .
    H H11 0.1476 0.1476 0.5444 0.050 Uiso calc R 1 1 . .
    C C10 0.0887(2) 0.29704(15) 0.53389(15) 0.0307(6) Uani d . 1 1 . .
    H H12 0.1716 0.2884 0.5404 0.046 Uiso calc R 1 1 . .
    H H13 0.0779 0.3436 0.5623 0.046 Uiso calc R 1 1 . .
    H H14 0.0497 0.3020 0.4760 0.046 Uiso calc R 1 1 . .
    C C11 0.26218(18) 0.23095(14) 0.72206(14) 0.0204(5) Uani d . 1 1 . .
    C C12 0.3017(2) 0.21501(14) 0.81400(14) 0.0253(5) Uani d . 1 1 . .
    H H15 0.2866 0.1618 0.8242 0.038 Uiso calc R 1 1 . .
    H H16 0.2587 0.2477 0.8425 0.038 Uiso calc R 1 1 . .
    H H17 0.3848 0.2254 0.8338 0.038 Uiso calc R 1 1 . .
    C C13 0.3052(2) 0.31047(16) 0.70706(17) 0.0347(6) Uani d . 1 1 . .
    H H18 0.3880 0.3148 0.7340 0.052 Uiso calc R 1 1 . .
    H H19 0.2621 0.3486 0.7291 0.052 Uiso calc R 1 1 . .
    H H20 0.2929 0.3186 0.6486 0.052 Uiso calc R 1 1 . .
    C C14 0.3208(2) 0.17278(18) 0.67839(17) 0.0379(7) Uani d . 1 1 . .
    H H21 0.3064 0.1865 0.6209 0.057 Uiso calc R 1 1 . .
    H H22 0.2889 0.1223 0.6830 0.057 Uiso calc R 1 1 . .
    H H23 0.4044 0.1724 0.7034 0.057 Uiso calc R 1 1 . .
    C C15 0.0992(2) 0.06194(13) 0.82929(15) 0.0241(5) Uani d . 1 1 . .
    H H24 0.1364 0.0948 0.8766 0.029 Uiso calc R 1 1 . .
    C C16 0.0306(3) 0.00034(16) 0.86183(17) 0.0387(7) Uani d . 1 1 . .
    H H25 0.0068 -0.0395 0.8209 0.058 Uiso calc R 1 1 . .
    H H26 -0.0382 0.0231 0.8734 0.058 Uiso calc R 1 1 . .
    H H27 0.0798 -0.0215 0.9118 0.058 Uiso calc R 1 1 . .
    C C17 0.1985(2) 0.02186(16) 0.80303(19) 0.0387(7) Uani d . 1 1 . .
    H H28 0.2509 -0.0020 0.8504 0.058 Uiso calc R 1 1 . .
    H H29 0.2414 0.0591 0.7796 0.058 Uiso calc R 1 1 . .
    H H30 0.1662 -0.0170 0.7624 0.058 Uiso calc R 1 1 . .
loop_
    _atom_site_aniso_label
    _atom_site_aniso_U_11
    _atom_site_aniso_U_22
    _atom_site_aniso_U_33
    _atom_site_aniso_U_12
    _atom_site_aniso_U_13
    _atom_site_aniso_U_23
    Si1 0.0139(4) 0.0121(4) 0.0151(4) 0.000 0.0047(3) 0.000
    Si2 0.0127(3) 0.0149(3) 0.0133(3) -0.0005(2) 0.0055(2) -0.0008(2)
    Si3 0.0165(4) 0.0118(4) 0.0169(4) 0.000 0.0061(4) 0.000
    C1 0.0219(11) 0.0167(12) 0.0162(11) 0.0022(9) 0.0072(10) -0.0007(9)
    C2 0.0260(12) 0.0273(14) 0.0279(14) 0.0013(10) 0.0081(11) 0.0074(10)
    C3 0.0415(15) 0.0258(14) 0.0367(15) -0.0008(11) 0.0189(13) 0.0106(11)
    C4 0.0465(16) 0.0230(14) 0.0230(13) 0.0109(11) 0.0101(12) 0.0100(10)
    C5 0.0273(13) 0.0336(15) 0.0298(14) 0.0095(11) 0.0012(12) 0.0062(11)
    C6 0.0227(12) 0.0271(14) 0.0276(13) 0.0002(10) 0.0044(11) 0.0060(10)
    C7 0.0236(12) 0.0209(12) 0.0143(11) 0.0012(9) 0.0078(10) -0.0023(9)
    C8 0.0242(12) 0.0346(15) 0.0179(12) 0.0005(10) 0.0033(10) 0.0002(10)
    C9 0.0410(15) 0.0343(16) 0.0232(13) 0.0076(12) 0.0070(12) -0.0095(11)
    C10 0.0375(14) 0.0359(16) 0.0219(13) -0.0041(11) 0.0135(12) 0.0068(11)
    C11 0.0144(10) 0.0271(13) 0.0210(12) -0.0006(9) 0.0068(10) -0.0040(9)
    C12 0.0192(11) 0.0299(14) 0.0240(13) 0.0013(10) 0.0005(10) -0.0042(10)
    C13 0.0288(13) 0.0431(17) 0.0327(15) -0.0176(12) 0.0086(12) 0.0011(12)
    C14 0.0210(13) 0.058(2) 0.0355(16) 0.0079(12) 0.0092(12) -0.0157(14)
    C15 0.0289(12) 0.0170(12) 0.0243(13) 0.0059(10) 0.0029(11) 0.0024(9)
    C16 0.0570(18) 0.0254(15) 0.0335(15) -0.0005(13) 0.0113(14) 0.0090(12)
    C17 0.0319(14) 0.0246(15) 0.058(2) 0.0119(11) 0.0084(14) 0.0004(13)
_geom_special_details
;
All e.s.d.'s (except the e.s.d. in the dihedral angle between two l.s. planes)
are estimated using the full covariance matrix. The cell e.s.d.'s are taken
into account individually in the estimation of e.s.d.'s in distances, angles
and torsion angles; correlations between e.s.d.'s in cell parameters are only
used when they are defined by crystal symmetry. An approximate (isotropic)
treatment of cell e.s.d.'s is used for estimating e.s.d.'s involving l.s.
planes.
;
loop_
    _geom_bond_atom_site_label_1
    _geom_bond_atom_site_label_2
    _geom_bond_site_symmetry_2
    _geom_bond_distance
    _geom_bond_publ_flag
    Si1 C1 . 1.921(2) ?
    Si1 Si2 . 2.4404(8) ?
    Si2 C11 . 1.944(2) ?
    Si2 C7 . 1.956(2) ?
    Si2 Si3 . 2.4576(8) ?
    Si3 C15 . 1.929(2) ?
    C1 C6 . 1.394(3) ?
    C1 C2 . 1.398(3) ?
    C2 C3 . 1.382(3) ?
    C2 H1 . 0.9500 ?
    C3 C4 . 1.386(4) ?
    C3 H2 . 0.9500 ?
    C4 C5 . 1.376(4) ?
    C4 H3 . 0.9500 ?
    C5 C6 . 1.392(3) ?
    C5 H4 . 0.9500 ?
    C6 H5 . 0.9500 ?
    C7 C10 . 1.539(3) ?
    C7 C9 . 1.541(3) ?
    C7 C8 . 1.544(3) ?
    C8 H6 . 0.9800 ?
    C8 H7 . 0.9800 ?
    C8 H8 . 0.9800 ?
    C9 H9 . 0.9800 ?
    C9 H10 . 0.9800 ?
    C9 H11 . 0.9800 ?
    C10 H12 . 0.9800 ?
    C10 H13 . 0.9800 ?
    C10 H14 . 0.9800 ?
    C11 C14 . 1.539(3) ?
    C11 C13 . 1.539(3) ?
    C11 C12 . 1.541(3) ?
    C12 H15 . 0.9800 ?
    C12 H16 . 0.9800 ?
    C12 H17 . 0.9800 ?
    C13 H18 . 0.9800 ?
    C13 H19 . 0.9800 ?
    C13 H20 . 0.9800 ?
    C14 H21 . 0.9800 ?
    C14 H22 . 0.9800 ?
    C14 H23 . 0.9800 ?
    C15 C17 . 1.543(3) ?
    C15 C16 . 1.548(3) ?
    C15 H24 . 1.0000 ?
    C16 H25 . 0.9800 ?
    C16 H26 . 0.9800 ?
    C16 H27 . 0.9800 ?
    C17 H28 . 0.9800 ?
    C17 H29 . 0.9800 ?
    C17 H30 . 0.9800 ?
loop_
    _geom_angle_atom_site_label_1
    _geom_angle_atom_site_label_2
    _geom_angle_atom_site_label_3
    _geom_angle_site_symmetry_1
    _geom_angle_site_symmetry_3
    _geom_angle
    _geom_angle_publ_flag
    C1 Si1 C1 2_556 . 97.07(14) ?
    C1 Si1 Si2 2_556 . 125.03(7) ?
    C1 Si1 Si2 . . 111.19(6) ?
    Si2 Si1 Si2 2_556 . 90.13(4) ?
    C11 Si2 C7 . . 111.39(10) ?
    C11 Si2 Si1 . . 113.26(7) ?
    C7 Si2 Si1 . . 110.10(7) ?
    C11 Si2 Si3 . . 117.16(8) ?
    C7 Si2 Si3 . . 112.93(7) ?
    Si1 Si2 Si3 . . 90.27(3) ?
    C15 Si3 C15 2_556 . 106.97(15) ?
    C15 Si3 Si2 2_556 . 112.89(7) ?
    C15 Si3 Si2 . . 117.23(7) ?
    Si2 Si3 Si2 2_556 . 89.33(4) ?
    C6 C1 C2 . . 115.8(2) ?
    C6 C1 Si1 . . 129.59(18) ?
    C2 C1 Si1 . . 114.57(17) ?
    C3 C2 C1 . . 122.9(2) ?
    C3 C2 H1 . . 118.6 ?
    C1 C2 H1 . . 118.6 ?
    C2 C3 C4 . . 119.7(2) ?
    C2 C3 H2 . . 120.2 ?
    C4 C3 H2 . . 120.2 ?
    C5 C4 C3 . . 119.1(2) ?
    C5 C4 H3 . . 120.4 ?
    C3 C4 H3 . . 120.4 ?
    C4 C5 C6 . . 120.6(2) ?
    C4 C5 H4 . . 119.7 ?
    C6 C5 H4 . . 119.7 ?
    C5 C6 C1 . . 121.9(2) ?
    C5 C6 H5 . . 119.1 ?
    C1 C6 H5 . . 119.1 ?
    C10 C7 C9 . . 108.18(19) ?
    C10 C7 C8 . . 107.3(2) ?
    C9 C7 C8 . . 106.7(2) ?
    C10 C7 Si2 . . 111.55(16) ?
    C9 C7 Si2 . . 112.41(16) ?
    C8 C7 Si2 . . 110.42(14) ?
    C7 C8 H6 . . 109.5 ?
    C7 C8 H7 . . 109.5 ?
    H6 C8 H7 . . 109.5 ?
    C7 C8 H8 . . 109.5 ?
    H6 C8 H8 . . 109.5 ?
    H7 C8 H8 . . 109.5 ?
    C7 C9 H9 . . 109.5 ?
    C7 C9 H10 . . 109.5 ?
    H9 C9 H10 . . 109.5 ?
    C7 C9 H11 . . 109.5 ?
    H9 C9 H11 . . 109.5 ?
    H10 C9 H11 . . 109.5 ?
    C7 C10 H12 . . 109.5 ?
    C7 C10 H13 . . 109.5 ?
    H12 C10 H13 . . 109.5 ?
    C7 C10 H14 . . 109.5 ?
    H12 C10 H14 . . 109.5 ?
    H13 C10 H14 . . 109.5 ?
    C14 C11 C13 . . 108.4(2) ?
    C14 C11 C12 . . 108.2(2) ?
    C13 C11 C12 . . 107.92(19) ?
    C14 C11 Si2 . . 112.95(16) ?
    C13 C11 Si2 . . 110.84(17) ?
    C12 C11 Si2 . . 108.42(14) ?
    C11 C12 H15 . . 109.5 ?
    C11 C12 H16 . . 109.5 ?
    H15 C12 H16 . . 109.5 ?
    C11 C12 H17 . . 109.5 ?
    H15 C12 H17 . . 109.5 ?
    H16 C12 H17 . . 109.5 ?
    C11 C13 H18 . . 109.5 ?
    C11 C13 H19 . . 109.5 ?
    H18 C13 H19 . . 109.5 ?
    C11 C13 H20 . . 109.5 ?
    H18 C13 H20 . . 109.5 ?
    H19 C13 H20 . . 109.5 ?
    C11 C14 H21 . . 109.5 ?
    C11 C14 H22 . . 109.5 ?
    H21 C14 H22 . . 109.5 ?
    C11 C14 H23 . . 109.5 ?
    H21 C14 H23 . . 109.5 ?
    H22 C14 H23 . . 109.5 ?
    C17 C15 C16 . . 107.4(2) ?
    C17 C15 Si3 . . 116.68(18) ?
    C16 C15 Si3 . . 112.50(17) ?
    C17 C15 H24 . . 106.6 ?
    C16 C15 H24 . . 106.6 ?
    Si3 C15 H24 . . 106.6 ?
    C15 C16 H25 . . 109.5 ?
    C15 C16 H26 . . 109.5 ?
    H25 C16 H26 . . 109.5 ?
    C15 C16 H27 . . 109.5 ?
    H25 C16 H27 . . 109.5 ?
    H26 C16 H27 . . 109.5 ?
    C15 C17 H28 . . 109.5 ?
    C15 C17 H29 . . 109.5 ?
    H28 C17 H29 . . 109.5 ?
    C15 C17 H30 . . 109.5 ?
    H28 C17 H30 . . 109.5 ?
    H29 C17 H30 . . 109.5 ?
loop_
    _geom_torsion_atom_site_label_1
    _geom_torsion_atom_site_label_2
    _geom_torsion_atom_site_label_3
    _geom_torsion_atom_site_label_4
    _geom_torsion_site_symmetry_1
    _geom_torsion_site_symmetry_2
    _geom_torsion_site_symmetry_3
    _geom_torsion_site_symmetry_4
    _geom_torsion
    _geom_torsion_publ_flag
    C1 Si1 Si2 C11 2_556 . . . -3.63(12) ?
    C1 Si1 Si2 C11 . . . . 112.02(11) ?
    Si2 Si1 Si2 C11 2_556 . . . -119.92(8) ?
    C1 Si1 Si2 C7 2_556 . . . -129.08(11) ?
    C1 Si1 Si2 C7 . . . . -13.43(11) ?
    Si2 Si1 Si2 C7 2_556 . . . 114.63(8) ?
    C1 Si1 Si2 Si3 2_556 . . . 116.29(8) ?
    C1 Si1 Si2 Si3 . . . . -128.06(7) ?
    Si2 Si1 Si2 Si3 2_556 . . . 0.0 ?
    C11 Si2 Si3 C15 . . . 2_556 -124.05(11) ?
    C7 Si2 Si3 C15 . . . 2_556 7.41(11) ?
    Si1 Si2 Si3 C15 . . . 2_556 119.45(8) ?
    C11 Si2 Si3 C15 . . . . 0.95(12) ?
    C7 Si2 Si3 C15 . . . . 132.41(11) ?
    Si1 Si2 Si3 C15 . . . . -115.55(9) ?
    C11 Si2 Si3 Si2 . . . 2_556 116.50(8) ?
    C7 Si2 Si3 Si2 . . . 2_556 -112.04(8) ?
    Si1 Si2 Si3 Si2 . . . 2_556 0.0 ?
    C1 Si1 C1 C6 2_556 . . . -127.9(2) ?
    Si2 Si1 C1 C6 2_556 . . . -5.8(3) ?
    Si2 Si1 C1 C6 . . . . 100.2(2) ?
    C1 Si1 C1 C2 2_556 . . . 52.17(16) ?
    Si2 Si1 C1 C2 2_556 . . . 174.29(14) ?
    Si2 Si1 C1 C2 . . . . -79.77(18) ?
    C6 C1 C2 C3 . . . . -1.9(4) ?
    Si1 C1 C2 C3 . . . . 178.1(2) ?
    C1 C2 C3 C4 . . . . 0.5(4) ?
    C2 C3 C4 C5 . . . . 0.7(4) ?
    C3 C4 C5 C6 . . . . -0.6(4) ?
    C4 C5 C6 C1 . . . . -0.9(4) ?
    C2 C1 C6 C5 . . . . 2.0(4) ?
    Si1 C1 C6 C5 . . . . -177.9(2) ?
    C11 Si2 C7 C10 . . . . -51.24(19) ?
    Si1 Si2 C7 C10 . . . . 75.27(16) ?
    Si3 Si2 C7 C10 . . . . 174.50(14) ?
    C11 Si2 C7 C9 . . . . 70.49(19) ?
    Si1 Si2 C7 C9 . . . . -163.01(15) ?
    Si3 Si2 C7 C9 . . . . -63.78(18) ?
    C11 Si2 C7 C8 . . . . -170.44(16) ?
    Si1 Si2 C7 C8 . . . . -43.93(18) ?
    Si3 Si2 C7 C8 . . . . 55.30(18) ?
    C7 Si2 C11 C14 . . . . -51.3(2) ?
    Si1 Si2 C11 C14 . . . . -176.05(16) ?
    Si3 Si2 C11 C14 . . . . 80.87(19) ?
    C7 Si2 C11 C13 . . . . 70.59(18) ?
    Si1 Si2 C11 C13 . . . . -54.17(17) ?
    Si3 Si2 C11 C13 . . . . -157.25(14) ?
    C7 Si2 C11 C12 . . . . -171.14(15) ?
    Si1 Si2 C11 C12 . . . . 64.11(17) ?
    Si3 Si2 C11 C12 . . . . -38.97(18) ?
    C15 Si3 C15 C17 2_556 . . . 74.54(19) ?
    Si2 Si3 C15 C17 2_556 . . . -155.06(17) ?
    Si2 Si3 C15 C17 . . . . -53.4(2) ?
    C15 Si3 C15 C16 2_556 . . . -50.24(16) ?
    Si2 Si3 C15 C16 2_556 . . . 80.16(18) ?
    Si2 Si3 C15 C16 . . . . -178.14(15) ?
_iucr_refine_instructions_details
; TITL C:\ResearchData\XrayStructure\tk05b
REM  Yadorkari-X generated
CELL 0.71073 11.9477 17.6585 17.0422 90.0000 104.9394 90.0000
ZERR 4.0 0.0009 0.0012 0.0013 0.0000 0.0008 0.0000
LATT 7
SYMM -X,Y,1/2-Z
REM  SPGR C2/c monoclinic
SFAC C H Si
UNIT 136 240 16
SIZE 0.40 0.20 0.50
TEMP -100.0
L.S. 10
FMAP 2
PLAN -25
ACTA
CONF
WPDB -1
BOND$H
MERG 2
OMIT -10.000000 50.000000
OMIT  -5   3   7
WGHT    0.012700    7.294300
FVAR       1.14483
SI1   3    0.000000    0.323552    0.750000    10.50000    0.01385    0.01212 =
         0.01506    0.00000    0.00468    0.00000
SI2   3    0.094028    0.225936    0.688133    11.00000    0.01274    0.01490 =
         0.01328   -0.00083    0.00550   -0.00046
SI3   3    0.000000    0.126949    0.750000    10.50000    0.01654    0.01182 =
         0.01687    0.00000    0.00606    0.00000
C1    1   -0.079336    0.395575    0.670516    11.00000    0.02190    0.01668 =
         0.01625   -0.00069    0.00715    0.00218
C2    1   -0.007775    0.450462    0.649616    11.00000    0.02601    0.02734 =
         0.02794    0.00742    0.00806    0.00127
AFIX  43
H1    2    0.072520    0.449815    0.676325    11.00000   -1.20000
AFIX   0
C3    1   -0.048709    0.505639    0.591793    11.00000    0.04153    0.02580 =
         0.03666    0.01057    0.01889   -0.00082
AFIX  43
H2    2    0.003061    0.541632    0.579084    11.00000   -1.20000
AFIX   0
C4    1   -0.165691    0.508180    0.552448    11.00000    0.04649    0.02304 =
         0.02305    0.00997    0.01005    0.01092
AFIX  43
H3    2   -0.194711    0.545470    0.512159    11.00000   -1.20000
AFIX   0
C5    1   -0.239197    0.455988    0.572519    11.00000    0.02731    0.03355 =
         0.02980    0.00617    0.00124    0.00946
AFIX  43
H4    2   -0.319601    0.457574    0.546221    11.00000   -1.20000
AFIX   0
C6    1   -0.196789    0.400882    0.631017    11.00000    0.02270    0.02705 =
         0.02761    0.00597    0.00444    0.00017
AFIX  43
H5    2   -0.249364    0.365888    0.644415    11.00000   -1.20000
AFIX   0
C7    1    0.036833    0.229730    0.569851    11.00000    0.02357    0.02089 =
         0.01429   -0.00233    0.00776    0.00119
C8    1   -0.096073    0.239314    0.544910    11.00000    0.02415    0.03463 =
         0.01788    0.00022    0.00327    0.00048
AFIX 137
H6    2   -0.124345    0.235650    0.485712    11.00000   -1.50000
H7    2   -0.116494    0.288959    0.562884    11.00000   -1.50000
H8    2   -0.131756    0.199420    0.570300    11.00000   -1.50000
AFIX   0
C9    1    0.063885    0.156715    0.528776    11.00000    0.04105    0.03432 =
         0.02321   -0.00946    0.00702    0.00763
AFIX 137
H9    2    0.037271    0.162237    0.469661    11.00000   -1.50000
H10   2    0.023972    0.113869    0.546157    11.00000   -1.50000
H11   2    0.147621    0.147592    0.544381    11.00000   -1.50000
AFIX   0
C10   1    0.088729    0.297035    0.533887    11.00000    0.03754    0.03591 =
         0.02194    0.00685    0.01353   -0.00411
AFIX 137
H12   2    0.171650    0.288369    0.540431    11.00000   -1.50000
H13   2    0.077892    0.343622    0.562305    11.00000   -1.50000
H14   2    0.049691    0.301973    0.476025    11.00000   -1.50000
AFIX   0
C11   1    0.262184    0.230949    0.722061    11.00000    0.01443    0.02707 =
         0.02099   -0.00397    0.00683   -0.00055
C12   1    0.301653    0.215008    0.814004    11.00000    0.01919    0.02988 =
         0.02396   -0.00420    0.00046    0.00126
AFIX 137
H15   2    0.286613    0.161831    0.824208    11.00000   -1.50000
H16   2    0.258681    0.247705    0.842454    11.00000   -1.50000
H17   2    0.384760    0.225352    0.833807    11.00000   -1.50000
AFIX   0
C13   1    0.305176    0.310465    0.707065    11.00000    0.02876    0.04308 =
         0.03270    0.00110    0.00862   -0.01756
AFIX 137
H18   2    0.387953    0.314800    0.733971    11.00000   -1.50000
H19   2    0.262094    0.348650    0.729106    11.00000   -1.50000
H20   2    0.292858    0.318581    0.648567    11.00000   -1.50000
AFIX   0
C14   1    0.320778    0.172777    0.678395    11.00000    0.02104    0.05840 =
         0.03545   -0.01573    0.00925    0.00789
AFIX 137
H21   2    0.306355    0.186509    0.620935    11.00000   -1.50000
H22   2    0.288899    0.122326    0.683013    11.00000   -1.50000
H23   2    0.404398    0.172446    0.703425    11.00000   -1.50000
AFIX   0
C15   1    0.099184    0.061940    0.829286    11.00000    0.02895    0.01702 =
         0.02426    0.00236    0.00286    0.00585
AFIX  13
H24   2    0.136391    0.094791    0.876622    11.00000   -1.20000
AFIX   0
C16   1    0.030601    0.000339    0.861831    11.00000    0.05699    0.02535 =
         0.03353    0.00896    0.01126   -0.00054
AFIX 137
H25   2    0.006828   -0.039546    0.820936    11.00000   -1.50000
H26   2   -0.038239    0.023086    0.873407    11.00000   -1.50000
H27   2    0.079797   -0.021517    0.911751    11.00000   -1.50000
AFIX   0
C17   1    0.198466    0.021858    0.803032    11.00000    0.03187    0.02462 =
         0.05784    0.00044    0.00838    0.01191
AFIX 137
H28   2    0.250858   -0.001965    0.850421    11.00000   -1.50000
H29   2    0.241430    0.059057    0.779585    11.00000   -1.50000
H30   2    0.166155   -0.016968    0.762418    11.00000   -1.50000
HKLF 4
REM  C:\ResearchData\XrayStructure\tk05b
REM R1 =  0.0483 for   2899 Fo > 4sig(Fo)  and  0.0488 for all   2917 data
REM    181 parameters refined using      0 restraints
END
WGHT      0.0127      7.2961
REM Highest difference peak  0.241,  deepest hole -0.195,  1-sigma level  0.044
Q1    1   0.1917  0.2281  0.6978  11.00000  0.05    0.24
Q2    1   0.0516  0.3717  0.7905  11.00000  0.05    0.24
Q3    1   0.0559  0.2210  0.6167  11.00000  0.05    0.22
Q4    1   0.0627  0.0976  0.7943  11.00000  0.05    0.21
Q5    1  -0.0242  0.2315  0.5604  11.00000  0.05    0.21
Q6    1  -0.0535  0.2739  0.7801  11.00000  0.05    0.21
Q7    1   0.1422  0.0467  0.8062  11.00000  0.05    0.19
Q8    1   0.0519  0.1961  0.5568  11.00000  0.05    0.19
Q9    1  -0.1055  0.5030  0.5851  11.00000  0.05    0.19
Q10   1   0.0629  0.2608  0.5577  11.00000  0.05    0.19
Q11   1   0.0613  0.1759  0.7227  11.00000  0.05    0.18
Q12   1   0.1998  0.0267  0.7525  11.00000  0.05    0.18
Q13   1   0.1265  0.3823  0.8694  11.00000  0.05    0.18
Q14   1   0.1262  0.1157  0.5579  11.00000  0.05    0.18
Q15   1  -0.1980  0.4827  0.5680  11.00000  0.05    0.17
Q16   1   0.2807  0.2064  0.6985  11.00000  0.05    0.17
Q17   1   0.2799  0.0404  0.8233  11.00000  0.05    0.17
Q18   1   0.1347  0.4047  0.8329  11.00000  0.05    0.17
Q19   1   0.2934  0.2589  0.7128  11.00000  0.05    0.16
Q20   1   0.0989  0.1499  0.7211  11.00000  0.05    0.16
Q21   1   0.2751  0.2128  0.7624  11.00000  0.05    0.15
Q22   1   0.0015  0.5736  0.6002  11.00000  0.05    0.15
Q23   1   0.5000  0.2742  0.7500  10.50000  0.05    0.15
Q24   1   0.3995  0.1955  0.6862  11.00000  0.05    0.15
Q25   1   0.0490  0.4175  0.8307  11.00000  0.05    0.14
;
