# Supplementary material for: 1,1,3,3-Tetra-tert-butyl-2,2-diisopropyl-4,4-diphenyl­cyclo­tetra­silane
Source: Acta Crystallogr Sect E Struct Rep Online. 2012 Dec 22;69(Pt 1):o149. doi: 10.1107/S160053681205074X (PMC3588281; doi:10.1107/S160053681205074X)
Supplement: Supplementary file 2 [file e-69-0o149-Isup2.hkl]

# 
# h,k,l, Fc-squared, Fo-squared, sigma(Fo-squared) and status flag 
# 
data_I
_shelx_title ' C:\ResearchData\XrayStructure\tk05b' 
_shelx_refln_list_code          4 
_shelx_F_calc_maximum      278.25 
_exptl_crystal_F_000      1280.00 
_reflns_d_resolution_high  0.8409 
 
loop_ 
 _symmetry_equiv_pos_as_xyz 
 'x, y, z' 
 '-x, y, -z+1/2' 
 'x+1/2, y+1/2, z' 
 '-x+1/2, y+1/2, -z+1/2' 
 '-x, -y, -z' 
 'x, -y, z-1/2' 
 '-x+1/2, -y+1/2, -z' 
 'x+1/2, -y+1/2, z-1/2' 
 
_cell_length_a    11.9477 
_cell_length_b    17.6585 
_cell_length_c    17.0422 
_cell_angle_alpha  90.000 
_cell_angle_beta  104.939 
_cell_angle_gamma  90.000 
 
_shelx_F_squared_multiplier     1.000 
 
loop_ 
 _refln_index_h 
 _refln_index_k 
 _refln_index_l 
 _refln_F_squared_calc 
 _refln_F_squared_meas 
 _refln_F_squared_sigma 
 _refln_observed_status 
   2   0   0    10513.45    10895.11     85.85 o 
   4   0   0     8929.49     8859.68    271.47 o 
   6   0   0      947.93     1013.76     63.68 o 
   8   0   0        2.61       70.19     10.40 o 
  10   0   0    15575.89    15255.20    307.60 o 
  12   0   0     5530.77     5130.43    141.48 o 
   1   1   0       22.23       32.75      3.41 o 
   3   1   0      853.52      802.03     20.07 o 
   5   1   0     1466.46     1654.84     35.86 o 
   7   1   0       45.76       91.31     12.99 o 
   9   1   0      307.81      304.30     17.98 o 
  11   1   0       11.24       36.65      5.42 o 
  13   1   0      207.96      143.01     18.32 o 
   2   2   0        0.13       22.94      4.19 o 
   4   2   0     7806.44     7880.50     73.12 o 
   6   2   0     7006.53     7271.52    101.05 o 
   8   2   0       35.60       34.93      5.31 o 
  10   2   0     4142.13     4183.93     82.03 o 
  12   2   0     1025.52      988.01     45.36 o 
   1   3   0      859.29      869.62     28.89 o 
   3   3   0     2122.45     2175.61     39.94 o 
   5   3   0     1786.95     1681.15     38.48 o 
   7   3   0        9.41       27.04      6.61 o 
   9   3   0       75.90       97.10      9.86 o 
  11   3   0      163.80      171.29     16.61 o 
  13   3   0       51.64       41.83      8.57 o 
   0   4   0    62470.04    57175.63    427.53 o 
   2   4   0      222.09      189.16     17.80 o 
   4   4   0     1552.98     1287.82     33.03 o 
   6   4   0     6136.42     5964.22     92.72 o 
   8   4   0      301.35      404.57     24.31 o 
  10   4   0        1.96       35.11      8.26 o 
  12   4   0       23.80       32.07      7.16 o 
   1   5   0       13.22       63.86      9.18 o 
   3   5   0     1093.99     1090.51     35.66 o 
   5   5   0     4291.48     4057.62     83.46 o 
   7   5   0     5914.15     6036.60     87.86 o 
   9   5   0      106.60      177.19     16.14 o 
  11   5   0       32.52       35.94      8.50 o 
  13   5   0      931.25      937.46     48.48 o 
   0   6   0     2798.99     2410.59     97.09 o 
   2   6   0      541.29      571.83     34.44 o 
   4   6   0     5479.18     5177.71     94.71 o 
   6   6   0    13602.60    13872.40    151.44 o 
   8   6   0      420.35      428.60     30.13 o 
  10   6   0      445.94      416.39     26.85 o 
  12   6   0       44.82       71.72     10.83 o 
   1   7   0       71.08      182.21     20.86 o 
   3   7   0     2262.58     2134.84     86.87 o 
   5   7   0    12136.51    12567.71    246.19 o 
   7   7   0      465.79      413.23     31.11 o 
   9   7   0      109.26      140.91     13.71 o 
  11   7   0      367.91      348.38     31.96 o 
   0   8   0     2458.28     2658.49    115.43 o 
   2   8   0     1794.44     1734.11    121.61 o 
   4   8   0       15.46       71.60     24.07 o 
   6   8   0      389.79      422.13     30.15 o 
   8   8   0       58.78       79.20     14.07 o 
  10   8   0      223.42      202.55     17.83 o 
  12   8   0        0.38       20.57     10.57 o 
   1   9   0     7469.78     7362.76    223.75 o 
   3   9   0     8855.85     9195.90    188.12 o 
   5   9   0      302.22      461.53     37.64 o 
   7   9   0     3897.32     4054.14     97.01 o 
   9   9   0     3395.64     3121.91     91.96 o 
  11   9   0     3138.02     3262.12    100.99 o 
   0  10   0      734.00      708.83     65.08 o 
   2  10   0      160.13      235.16     31.94 o 
   4  10   0      590.91      676.62     38.94 o 
   6  10   0     1028.54      972.21     48.81 o 
   8  10   0     2870.37     2938.69     89.29 o 
  10  10   0       51.14       57.42     10.05 o 
  12  10   0      257.20      210.29     24.21 o 
   1  11   0    15870.13    16307.68    223.50 o 
   3  11   0      668.41      460.70     56.75 o 
   5  11   0     1636.46     1596.19     63.01 o 
   7  11   0        9.14       36.34     11.12 o 
   9  11   0      436.31      486.23     40.06 o 
  11  11   0     4579.59     4568.89    125.92 o 
   0  12   0        9.16       94.29     31.50 o 
   2  12   0       48.93       98.18     24.16 o 
   4  12   0      158.92      195.59     25.39 o 
   6  12   0      112.34      133.72     12.48 o 
   8  12   0      784.14      833.60     52.74 o 
  10  12   0      718.22      650.21     49.05 o 
   1  13   0     6150.37     6128.12    152.04 o 
   3  13   0      502.87      478.16     63.58 o 
   5  13   0     5506.85     5370.33    184.61 o 
   7  13   0      891.89      882.12     53.90 o 
   9  13   0      363.25      241.39     30.80 o 
   0  14   0       96.25      141.43     21.33 o 
   2  14   0      185.23      208.54     41.64 o 
   4  14   0     1615.87     1553.93    117.76 o 
   6  14   0      865.70      768.68     94.98 o 
   8  14   0      236.30      193.31     22.14 o 
  10  14   0      122.54      114.06     15.82 o 
   1  15   0        3.48       58.29     18.32 o 
   3  15   0      567.11      569.33     53.40 o 
   5  15   0     5236.55     4898.65    153.66 o 
   7  15   0     1342.52     1264.08    109.78 o 
   9  15   0      528.16      377.57     39.96 o 
   0  16   0        6.01       35.42     21.17 o 
   2  16   0     1605.92     1663.82     91.95 o 
   4  16   0     1563.76     1510.85     89.21 o 
   6  16   0     3217.10     3227.56    200.76 o 
   8  16   0     1110.56     1035.53     80.54 o 
   1  17   0      515.19      543.01     53.10 o 
   3  17   0       41.65       59.12     31.50 o 
   5  17   0     2173.42     2047.51     88.97 o 
   7  17   0      570.03      489.72     57.97 o 
   0  18   0     7188.51     7447.66    286.98 o 
   2  18   0     1436.39     1333.30     89.40 o 
   4  18   0       24.50       66.97     39.08 o 
   6  18   0      608.32      581.49     49.86 o 
   1  19   0     1394.71     1360.92     92.94 o 
   3  19   0      124.82      116.40     22.95 o 
   5  19   0      123.85      101.73     18.44 o 
   0  20   0     1190.55     1210.89    129.13 o 
   2  20   0      517.27      404.12     86.87 o 
   4  20   0      102.08       80.62     13.70 o 
 -13   1   1      813.51      807.88     44.75 o 
 -11   1   1     6438.21     6421.54    109.38 o 
  -9   1   1     5098.21     4861.68     85.24 o 
  -7   1   1      107.73      105.50      8.30 o 
  -5   1   1    18496.15    19988.30    134.33 o 
  -3   1   1     6209.43     6457.99     93.97 o 
  -1   1   1    31883.78    30434.19    128.50 o 
   1   1   1    49382.88    44519.93    206.59 o 
   3   1   1    50679.09    50920.91    178.42 o 
   5   1   1     1813.24     1891.92     37.09 o 
   7   1   1     2813.64     2977.98     54.59 o 
   9   1   1     3237.73     2768.93     60.70 o 
  11   1   1     3798.31     3626.72     77.36 o 
  13   1   1     2106.04     2098.34     66.58 o 
 -12   2   1       76.04       91.15     13.42 o 
 -10   2   1       51.13       61.02      8.19 o 
  -8   2   1      121.73      127.91     15.92 o 
  -6   2   1     1743.59     1810.77     43.40 o 
  -4   2   1     2689.32     2788.20     49.20 o 
  -2   2   1      458.55      504.98     16.30 o 
   0   2   1      692.38      669.42     24.59 o 
   2   2   1      246.86      257.72     12.09 o 
   4   2   1      192.40      228.05     12.36 o 
   6   2   1     1224.39     1303.99     34.31 o 
   8   2   1        5.27       28.88      6.17 o 
  10   2   1       93.28      130.28     10.38 o 
  12   2   1        3.86       24.75      7.01 o 
 -13   3   1      620.86      644.13     40.53 o 
 -11   3   1       17.08       42.30      6.61 o 
  -9   3   1       11.23       36.73      6.49 o 
  -7   3   1       35.74       46.81      7.40 o 
  -5   3   1    25508.94    25685.55    161.30 o 
  -3   3   1      559.31      531.85     19.90 o 
  -1   3   1    16056.49    16388.35    128.97 o 
   1   3   1      810.66      847.75     28.02 o 
   3   3   1     1528.45     1843.00     37.90 o 
   5   3   1     4674.97     4078.20     64.02 o 
   7   3   1       61.23       43.75      6.94 o 
   9   3   1      412.68      511.34     27.96 o 
  11   3   1      136.16      137.91     12.01 o 
  13   3   1       96.25       84.14     11.87 o 
 -12   4   1       28.55       60.52      8.97 o 
 -10   4   1       15.52       45.46      8.15 o 
  -8   4   1      729.45      823.04     35.33 o 
  -6   4   1     2126.18     1924.18     47.10 o 
  -4   4   1      676.43      638.82     24.53 o 
  -2   4   1     1286.61     1294.45     34.75 o 
   0   4   1     5232.55     5306.05    130.95 o 
   2   4   1       54.54       94.94     29.01 o 
   4   4   1       21.90       34.84      7.69 o 
   6   4   1     1389.70     1414.77     37.99 o 
   8   4   1      425.42      442.60     27.19 o 
  10   4   1       32.34       49.03      6.83 o 
  12   4   1      156.51      136.97     17.84 o 
 -13   5   1      704.22      693.70     42.76 o 
 -11   5   1      265.09      356.70     19.67 o 
  -9   5   1       96.12      111.12     11.79 o 
  -7   5   1     5672.08     5573.53     86.67 o 
  -5   5   1     3802.88     3806.24    123.51 o 
  -3   5   1     6007.73     6170.88     98.36 o 
  -1   5   1    15566.81    15549.71    200.18 o 
   1   5   1      265.43      219.18     27.82 o 
   3   5   1     5434.22     5261.06     86.24 o 
   5   5   1     7084.39     6958.38    115.01 o 
   7   5   1     2501.50     2348.41     53.68 o 
   9   5   1        9.64       31.58      6.27 o 
  11   5   1      439.64      413.22     28.93 o 
  13   5   1      633.34      672.82     46.60 o 
 -12   6   1      277.57      268.42     25.24 o 
 -10   6   1      128.73      146.11     14.80 o 
  -8   6   1     3477.92     3415.64     73.99 o 
  -6   6   1    13143.63    14006.12    233.40 o 
  -4   6   1     7595.18     7098.95    101.49 o 
  -2   6   1      702.85      786.72     38.97 o 
   0   6   1     5519.02     6004.39    164.20 o 
   2   6   1    13670.56    14174.52    305.92 o 
   4   6   1     8534.22     8503.68    132.07 o 
   6   6   1     9221.35     8968.52    119.56 o 
   8   6   1     2455.58     2455.10     69.75 o 
  10   6   1      761.26      698.42     42.22 o 
  12   6   1       44.07       54.35     11.23 o 
 -13   7   1      507.59      468.82     42.08 o 
 -11   7   1      405.22      421.72     34.08 o 
  -9   7   1     2888.21     2642.17     80.82 o 
  -7   7   1      623.09      592.43     36.34 o 
  -5   7   1     2472.13     2534.04     66.63 o 
  -3   7   1      114.71      175.53     13.15 o 
  -1   7   1     7131.84     7259.55    120.02 o 
   1   7   1       76.36      130.87     19.04 o 
   3   7   1    10063.26    10529.21    189.91 o 
   5   7   1      395.17      380.65     26.78 o 
   7   7   1     2352.32     2426.04     68.80 o 
   9   7   1       99.40      107.75     17.78 o 
  11   7   1      821.78      768.39     47.54 o 
 -12   8   1       26.92       60.01     10.66 o 
 -10   8   1     1418.76     1403.29     63.79 o 
  -8   8   1     2567.27     2560.30     78.85 o 
  -6   8   1     3191.13     3052.66     79.38 o 
  -4   8   1     1216.66     1460.19     51.32 o 
  -2   8   1      100.68       66.82     37.52 o 
   0   8   1     5480.81     5779.13    127.65 o 
   2   8   1     3382.88     3251.38    121.11 o 
   4   8   1       97.43      106.53      9.21 o 
   6   8   1      611.52      653.70     36.48 o 
   8   8   1     2269.56     2274.27     72.38 o 
  10   8   1      383.00      383.10     27.04 o 
  12   8   1     2073.23     2002.79     79.18 o 
 -11   9   1      419.26      417.91     37.43 o 
  -9   9   1        5.15       44.43      7.06 o 
  -7   9   1      748.75      710.85     42.86 o 
  -5   9   1      969.29     1026.57     47.27 o 
  -3   9   1      664.67      588.55     41.82 o 
  -1   9   1     1074.23     1039.63     74.12 o 
   1   9   1      297.52      347.84     31.81 o 
   3   9   1       21.47       41.73     10.55 o 
   5   9   1      840.39      789.38     40.50 o 
   7   9   1      207.11      198.64     21.64 o 
   9   9   1      250.40      260.15     27.84 o 
  11   9   1      244.21      190.89     17.09 o 
 -12  10   1      448.42      378.24     35.00 o 
 -10  10   1     4749.91     4779.41    122.52 o 
  -8  10   1     2116.79     2028.84     75.22 o 
  -6  10   1       86.68      130.38     13.47 o 
  -4  10   1     1088.63     1097.15     49.30 o 
  -2  10   1     1461.75     1327.41     87.73 o 
   0  10   1    24528.12    24858.04    624.14 o 
   2  10   1     4392.55     3904.20    162.34 o 
   4  10   1     5108.90     4829.32    122.71 o 
   6  10   1      115.42      123.90     12.81 o 
   8  10   1      740.10      707.80     44.77 o 
  10  10   1     5151.94     5030.70    122.22 o 
 -11  11   1       20.81       77.79     16.22 o 
  -9  11   1        6.86       42.12     24.77 o 
  -7  11   1      122.00      185.70     20.64 o 
  -5  11   1      392.60      391.52     32.17 o 
  -3  11   1      579.53      687.41     54.88 o 
  -1  11   1        3.49       63.64     14.84 o 
   1  11   1       22.25       48.30     11.09 o 
   3  11   1      398.90      520.77     48.95 o 
   5  11   1        8.98       32.31      9.01 o 
   7  11   1      711.74      695.76     44.20 o 
   9  11   1       50.68       57.18     12.77 o 
  11  11   1       26.33       48.06     14.91 o 
 -10  12   1     2836.05     2966.50    103.07 o 
  -8  12   1       20.99       48.94     13.01 o 
  -6  12   1     3831.30     3604.39    100.84 o 
  -4  12   1     1279.84     1282.69     57.60 o 
  -2  12   1       84.73      116.73     25.46 o 
   0  12   1    14533.11    14654.34    222.38 o 
   2  12   1     2767.43     2421.51     92.15 o 
   6  12   1     1601.07     1577.35     66.14 o 
   8  12   1      616.37      639.78     44.57 o 
  10  12   1     2555.35     2500.40     92.88 o 
  -9  13   1      680.29      678.97     51.38 o 
  -7  13   1      455.71      487.11     35.86 o 
  -5  13   1     1267.99     1187.37     59.23 o 
  -3  13   1       27.66       86.41     18.40 o 
  -1  13   1      372.09      401.64     31.61 o 
   1  13   1      443.41      385.94     41.62 o 
   3  13   1      535.47      582.02     44.35 o 
   5  13   1      976.31      876.78     61.77 o 
   7  13   1        1.48       38.23      8.79 o 
   9  13   1      130.69      113.48     20.54 o 
 -10  14   1       92.22       78.65     11.61 o 
  -8  14   1       51.57       71.12     13.41 o 
  -6  14   1     2468.67     2387.76     89.07 o 
  -4  14   1     3714.23     3538.92    156.49 o 
  -2  14   1     2240.74     2122.60     95.41 o 
   0  14   1     2929.91     2920.35    110.35 o 
   2  14   1       25.63       61.28     15.52 o 
   4  14   1       41.14       42.12     19.17 o 
   6  14   1     1662.81     1605.98     87.35 o 
   8  14   1     1136.49     1130.88     64.96 o 
  10  14   1       17.65       50.44     12.31 o 
  -9  15   1      454.45      331.47     36.91 o 
  -7  15   1      675.96      682.70     51.10 o 
  -5  15   1     4113.59     4199.76    143.59 o 
  -3  15   1     6567.23     6510.70    172.59 o 
  -1  15   1     1895.82     1972.82     95.36 o 
   1  15   1        5.21       75.59     23.38 o 
   3  15   1      264.29      252.02     26.83 o 
   5  15   1      657.26      677.40     59.22 o 
   7  15   1     2672.39     2669.92    118.46 o 
   9  15   1      250.05      169.98     27.04 o 
  -8  16   1       85.69       88.70     18.55 o 
  -6  16   1     3505.98     3488.45    139.85 o 
  -4  16   1     3454.21     3394.69    131.69 o 
  -2  16   1     2334.20     2390.06    190.68 o 
   0  16   1      150.58      160.11     66.29 o 
   2  16   1       31.25       47.57     16.09 o 
   4  16   1      683.30      696.06     61.40 o 
   6  16   1     1218.18     1240.73     84.32 o 
   8  16   1      157.10      166.76     23.97 o 
  -7  17   1      314.64      232.26     33.40 o 
  -5  17   1     2111.70     2081.05    110.03 o 
  -3  17   1     1251.20     1322.80     86.47 o 
  -1  17   1     1124.73     1216.23     82.36 o 
   1  17   1      219.46      208.49     23.21 o 
   3  17   1      100.86       98.51     27.40 o 
   5  17   1     1395.01     1415.21     73.78 o 
   7  17   1     1456.54     1556.13     98.83 o 
  -6  18   1       67.56       75.49     32.72 o 
  -4  18   1      188.43      172.30     21.63 o 
  -2  18   1      610.15      625.36     63.45 o 
   0  18   1     2935.89     3025.59    132.08 o 
   2  18   1       78.44       75.52     21.79 o 
   4  18   1       25.88       46.63     10.54 o 
   6  18   1      640.07      551.89     44.28 o 
  -5  19   1      540.64      545.30     51.30 o 
  -3  19   1      185.16      175.73     20.74 o 
  -1  19   1      888.52      976.79     79.23 o 
   1  19   1     4191.09     4295.76    161.75 o 
   3  19   1      692.14      655.04     69.58 o 
   5  19   1       71.30       85.03     12.79 o 
  -4  20   1       31.38       56.82     14.18 o 
  -2  20   1       11.37       62.29     15.24 o 
   0  20   1      137.29      112.14     26.08 o 
   2  20   1      266.02      206.57     30.48 o 
 -14   0   2      148.86      138.81     16.13 o 
 -12   0   2     2367.69     2661.16    108.24 o 
 -10   0   2    13527.61    14374.38    223.66 o 
  -8   0   2     5504.95     5470.52    123.25 o 
  -6   0   2    13236.66    13473.55    305.41 o 
  -4   0   2      730.70      654.44     32.89 o 
  -2   0   2     4222.16     4537.13    112.31 o 
   2   0   2    22787.02    22759.82    164.96 o 
   4   0   2    26087.54    26465.02    413.60 o 
   6   0   2      125.15      174.25     17.29 o 
   8   0   2      742.05      583.32     36.26 o 
  10   0   2     9493.79     9200.28    199.34 o 
  12   0   2     2374.61     2256.11     89.43 o 
 -13   1   2       62.07       57.18     12.69 o 
 -11   1   2      711.61      703.71     39.21 o 
  -9   1   2      186.67      241.94     15.68 o 
  -7   1   2      355.55      420.65     24.13 o 
  -5   1   2       15.87       35.74      5.93 o 
  -3   1   2     1568.30     1659.02     31.85 o 
  -1   1   2      366.59      400.36     12.20 o 
   1   1   2    10021.21    10090.02     59.02 o 
   3   1   2     3115.42     3208.25     40.03 o 
   5   1   2     1830.31     2088.24     38.97 o 
   7   1   2      198.94      224.19     23.00 o 
   9   1   2      194.91      172.87     13.58 o 
  11   1   2       90.35       72.36      8.83 o 
  13   1   2       12.43       23.88      7.06 o 
 -12   2   2       44.45       55.43      8.33 o 
 -10   2   2      371.69      446.32     29.81 o 
  -8   2   2     1700.47     1605.64     48.61 o 
  -6   2   2     1587.11     1839.79     45.01 o 
  -4   2   2     1189.07     1272.87     32.09 o 
  -2   2   2    77424.30    71081.15    232.40 o 
   0   2   2     6540.11     6413.44    150.74 o 
   2   2   2     2719.63     2808.17     41.78 o 
   4   2   2    12271.90    13708.96    106.28 o 
   6   2   2     2394.70     2902.31     48.28 o 
   8   2   2       14.72       41.80     13.00 o 
  10   2   2      478.18      521.67     28.12 o 
  12   2   2     2855.44     2919.21     72.31 o 
 -13   3   2      302.94      207.02     19.99 o 
 -11   3   2       41.26       49.33      7.99 o 
  -9   3   2     1690.96     1719.08     57.40 o 
  -7   3   2       40.77       94.44     12.38 o 
  -5   3   2     6398.05     6456.91    120.68 o 
  -3   3   2      457.38      428.11     18.66 o 
  -1   3   2     9638.63     9514.94     81.48 o 
   1   3   2     3405.06     3629.92     73.35 o 
   3   3   2     3676.80     4047.84     62.73 o 
   5   3   2     2739.35     2635.60     43.86 o 
   7   3   2       49.10       71.67      6.90 o 
   9   3   2        0.88       30.83     11.85 o 
  11   3   2      299.55      281.94     21.27 o 
  13   3   2      122.99       79.29     11.92 o 
 -12   4   2     1513.76     1369.83     56.51 o 
 -10   4   2      266.25      342.40     22.37 o 
  -8   4   2      386.66      413.47     26.76 o 
  -6   4   2     2303.33     2267.16     52.13 o 
  -4   4   2      566.83      512.54     23.06 o 
  -2   4   2    12451.26    13225.31    114.47 o 
   0   4   2     2207.30     2079.28     52.59 o 
   2   4   2     1745.58     1799.69     46.68 o 
   4   4   2      633.46      546.64     23.80 o 
   6   4   2     6388.29     6040.39    103.48 o 
   8   4   2     4959.12     4988.69     77.29 o 
  10   4   2      557.22      554.35     29.95 o 
  12   4   2       67.80       50.10      7.31 o 
 -13   5   2     1475.52     1553.80     63.61 o 
 -11   5   2      487.14      452.53     32.39 o 
  -9   5   2     2784.36     2572.11     67.65 o 
  -7   5   2     1810.93     1799.20     50.83 o 
  -5   5   2     4480.63     4590.34     80.70 o 
  -3   5   2    20540.66    21081.62    165.80 o 
  -1   5   2     4326.46     4148.45     88.15 o 
   1   5   2       66.92       76.04      8.74 o 
   3   5   2     1015.77     1089.18     34.11 o 
   5   5   2     5484.07     5265.29     94.38 o 
   7   5   2     7674.38     7254.09    141.75 o 
   9   5   2       83.23      131.48     13.45 o 
  11   5   2      140.24      118.37     14.31 o 
 -12   6   2       82.82      111.70      9.69 o 
 -10   6   2      645.67      644.49     37.43 o 
  -8   6   2     2346.38     2205.88     60.82 o 
  -6   6   2    14006.06    14268.43    179.11 o 
  -4   6   2     3033.78     2967.62     71.05 o 
  -2   6   2     2069.22     2079.16     65.31 o 
   0   6   2      212.90      324.66     35.58 o 
   2   6   2     1500.00     1460.61     71.61 o 
   4   6   2     2573.28     2597.74     58.19 o 
   6   6   2     2225.10     2225.30     59.07 o 
   8   6   2        1.36       29.52      9.83 o 
  10   6   2      618.35      648.64     39.52 o 
  12   6   2      342.97      336.82     32.21 o 
 -13   7   2      559.37      462.31     42.71 o 
 -11   7   2      153.31      178.34     17.29 o 
  -9   7   2       17.09       45.93      8.02 o 
  -7   7   2      537.99      462.63     32.53 o 
  -5   7   2    18464.06    18342.17    247.14 o 
  -3   7   2      646.35      531.68     29.76 o 
  -1   7   2      274.67      239.10     26.18 o 
   1   7   2        5.54       17.62      5.12 o 
   3   7   2      126.69      189.56     21.93 o 
   5   7   2     4193.12     4389.53     83.38 o 
   7   7   2     3116.48     2908.94     73.62 o 
   9   7   2       39.91       63.66      8.99 o 
  11   7   2      747.85      737.77     45.08 o 
 -12   8   2        0.00       60.68     18.72 o 
 -10   8   2       18.72       43.34      7.61 o 
  -8   8   2     1161.11     1171.62     54.88 o 
  -6   8   2      208.64      268.55     17.83 o 
  -4   8   2      927.76      952.20     42.51 o 
  -2   8   2       41.75       82.49      9.74 o 
   0   8   2      337.11      342.00     41.64 o 
   2   8   2       33.32      111.18     18.60 o 
   4   8   2       37.06       71.02      8.49 o 
   6   8   2     2742.70     2740.10     72.23 o 
   8   8   2        6.00       30.18      8.02 o 
  10   8   2        0.14       24.95      7.51 o 
  12   8   2      616.86      573.67     50.77 o 
 -11   9   2     3514.66     3599.08    109.71 o 
  -9   9   2     2677.41     2595.28     86.48 o 
  -7   9   2     4941.89     5039.91    111.03 o 
  -5   9   2      140.16      174.76     17.38 o 
  -3   9   2     1208.01     1487.18     65.24 o 
  -1   9   2     3527.31     2844.18    118.79 o 
   1   9   2    14708.59    15267.08    259.58 o 
   3   9   2    11365.56    11417.24    301.99 o 
   5   9   2      727.24      594.26     34.94 o 
   7   9   2       20.67       52.46      8.41 o 
   9   9   2      164.11      150.90     27.20 o 
  11   9   2     3036.89     3190.92    115.81 o 
 -12  10   2       95.80       84.54     13.86 o 
 -10  10   2      124.64      155.76     24.50 o 
  -8  10   2        7.72       49.94     10.56 o 
  -6  10   2      835.37      778.23     44.81 o 
  -4  10   2      110.07      157.02     20.57 o 
  -2  10   2      868.68     1003.38     54.97 o 
   0  10   2      158.29      157.16     16.57 o 
   2  10   2     1968.99     2167.29     78.97 o 
   6  10   2     1308.06     1338.53     56.00 o 
   8  10   2     1198.60     1173.38     55.62 o 
  10  10   2      210.29      158.84     18.92 o 
 -11  11   2     2264.87     2182.66     90.07 o 
  -9  11   2     1177.15     1169.91     62.62 o 
  -7  11   2     3640.83     3734.65    102.99 o 
  -5  11   2     2100.99     2095.64     72.75 o 
  -3  11   2      770.09      671.88     48.87 o 
  -1  11   2     1580.77     1718.70    103.50 o 
   1  11   2     3667.56     3503.66    104.71 o 
   3  11   2     4149.64     3835.62    157.08 o 
   5  11   2      486.94      394.01     38.58 o 
   7  11   2       10.93       28.58      8.20 o 
   9  11   2     4049.84     3979.61    107.50 o 
  11  11   2     3283.72     3332.90    104.73 o 
 -10  12   2      545.54      427.70     40.48 o 
  -8  12   2       86.96      111.84     18.66 o 
  -6  12   2       71.70      111.71     29.22 o 
  -4  12   2       97.88      161.89     14.59 o 
  -2  12   2      276.51      399.98     42.08 o 
   0  12   2      768.21      943.42     58.74 o 
   2  12   2     4087.67     3968.18    117.17 o 
   4  12   2        1.20       39.21     12.12 o 
   6  12   2      393.51      396.53     33.52 o 
   8  12   2       52.17      102.80     13.03 o 
  10  12   2        9.00       46.59     13.11 o 
 -11  13   2      451.75      364.01     46.66 o 
  -9  13   2      212.63      261.32     26.93 o 
  -7  13   2       79.90       80.41     11.65 o 
  -5  13   2     2256.77     2273.64     81.76 o 
  -3  13   2     1810.51     2022.83    126.52 o 
  -1  13   2      192.06      190.14     17.96 o 
   1  13   2      268.99      344.54     55.77 o 
   3  13   2      555.79      500.73     45.98 o 
   5  13   2     1219.24     1235.73     75.73 o 
   7  13   2        1.16       24.21     10.13 o 
   9  13   2      295.95      216.99     27.25 o 
 -10  14   2      186.96      173.04     18.55 o 
  -8  14   2     1394.28     1343.62     71.73 o 
  -6  14   2     1961.79     1929.98     80.58 o 
  -4  14   2      181.80      191.73     41.72 o 
  -2  14   2     2701.60     2676.21    149.67 o 
   0  14   2      374.43      333.61     39.19 o 
   2  14   2       64.64      128.39     21.76 o 
   4  14   2     1401.22     1329.90     76.51 o 
   6  14   2      834.01      803.25     62.05 o 
   8  14   2     1170.84     1175.42     78.81 o 
  -9  15   2      234.93      153.07     19.53 o 
  -7  15   2       85.52      110.10     14.39 o 
  -5  15   2     3580.05     3540.76    132.55 o 
  -3  15   2     4209.84     4471.19    202.70 o 
  -1  15   2     9644.46     9401.64    205.06 o 
   1  15   2      324.35      286.92     44.37 o 
   3  15   2        0.15       50.23     24.10 o 
   5  15   2      312.70      318.53     25.95 o 
   7  15   2     1152.83     1173.01     79.92 o 
   9  15   2      754.10      738.11     67.03 o 
  -8  16   2      403.98      291.02     30.20 o 
  -6  16   2     1713.95     1620.16     96.56 o 
  -4  16   2     5596.71     5577.32    169.21 o 
  -2  16   2     6000.43     5913.72    170.80 o 
   0  16   2       62.47       63.84     16.94 o 
   2  16   2       15.11       53.89     20.52 o 
   4  16   2      106.17      105.44     19.31 o 
   6  16   2     1467.62     1544.77     75.46 o 
   8  16   2      879.67      808.93     93.47 o 
  -7  17   2      198.24      197.97     23.85 o 
  -5  17   2      654.71      614.51     54.77 o 
  -3  17   2      320.64      259.34     39.76 o 
  -1  17   2      370.89      367.79     38.28 o 
   1  17   2      184.72      185.04     29.99 o 
   3  17   2       30.70       76.35     14.66 o 
   5  17   2      217.77      242.55     25.31 o 
   7  17   2       27.63       80.65     14.61 o 
  -6  18   2      333.74      394.17     34.57 o 
  -4  18   2      207.82      160.19     19.77 o 
  -2  18   2       67.51       80.89     23.38 o 
   0  18   2      914.58      946.79     75.85 o 
   2  18   2      628.14      673.26     65.86 o 
   4  18   2      357.72      274.07     40.32 o 
   6  18   2     1204.19     1114.42     69.96 o 
  -5  19   2       92.42      125.04     21.44 o 
  -3  19   2       22.93       75.67     19.17 o 
  -1  19   2      203.53      249.13     27.57 o 
   1  19   2        0.07       58.73     16.89 o 
   3  19   2       21.11       33.46     11.67 o 
   5  19   2       67.97       84.22     13.62 o 
  -4  20   2       74.75       76.12     16.38 o 
  -2  20   2       76.04       95.04     21.21 o 
   0  20   2     5091.02     5234.11    185.15 o 
   2  20   2     3195.54     3331.96    147.71 o 
 -13   1   3       82.40       92.82     23.61 o 
 -11   1   3     1982.24     2008.89     65.13 o 
  -9   1   3     4243.35     4396.27     85.67 o 
  -7   1   3    15912.01    16126.37    192.78 o 
  -5   1   3     2664.97     2511.53     52.79 o 
  -3   1   3     9702.70    10079.65    119.99 o 
  -1   1   3     3491.23     3354.56     42.99 o 
   1   1   3        8.59       14.38      3.20 o 
   3   1   3    10096.29    10163.43     55.54 o 
   5   1   3       54.32       90.55      8.23 o 
   7   1   3      288.76      335.47     17.38 o 
   9   1   3      326.59      223.21     15.81 o 
  11   1   3     1922.08     2062.52     55.66 o 
  13   1   3     4594.18     5017.47     97.04 o 
 -14   2   3       68.48       60.33     11.41 o 
 -12   2   3        1.49       30.45      8.77 o 
 -10   2   3      668.39      624.43     35.46 o 
  -8   2   3     2184.38     2047.23     56.52 o 
  -6   2   3      611.67      662.23     28.43 o 
  -4   2   3      700.26      646.98     24.50 o 
  -2   2   3     6356.44     6580.89     77.09 o 
   0   2   3     1982.08     2088.55     35.23 o 
   2   2   3       87.31       77.40      7.63 o 
   4   2   3      309.96      366.95     13.63 o 
   6   2   3        0.01       22.14      4.40 o 
   8   2   3      340.37      307.08     18.32 o 
  10   2   3       70.49       98.64      9.44 o 
  12   2   3      508.05      466.64     30.06 o 
 -13   3   3     1842.89     1872.97     70.29 o 
 -11   3   3       28.71       34.10     11.97 o 
  -9   3   3     2622.88     2722.26     68.85 o 
  -7   3   3     2695.13     2613.77     59.94 o 
  -5   3   3     1697.14     1746.03     43.10 o 
  -3   3   3    15954.60    16807.29    192.02 o 
  -1   3   3    35243.83    35483.73    291.04 o 
   1   3   3     3189.63     3364.72     85.84 o 
   3   3   3     6402.93     6806.46    151.60 o 
   5   3   3       28.26       35.86      5.25 o 
   7   3   3     3921.60     3571.14     57.18 o 
   9   3   3     2602.16     2481.36     54.67 o 
  11   3   3      170.98      150.74     15.75 o 
 -12   4   3      834.76      745.56     43.74 o 
 -10   4   3      174.63      219.39     28.98 o 
  -8   4   3     2270.00     2251.05     60.00 o 
  -6   4   3      225.53      259.21     19.20 o 
  -4   4   3    10361.47    10876.37    104.76 o 
  -2   4   3     5774.08     5728.33     89.14 o 
   0   4   3     6115.58     6153.10    206.62 o 
   2   4   3     4359.82     4461.13    120.49 o 
   4   4   3     2806.30     2720.38     49.85 o 
   6   4   3     3750.33     3934.53     68.02 o 
   8   4   3     6460.00     6288.70     97.40 o 
  10   4   3      217.02      230.74     24.80 o 
  12   4   3      351.03      422.86     34.39 o 
 -13   5   3     1836.52     1848.70     70.77 o 
 -11   5   3      176.81      144.02     13.29 o 
  -9   5   3     1250.18     1208.33     47.74 o 
  -7   5   3       89.74      204.05     15.13 o 
  -5   5   3    12651.16    13072.60    161.96 o 
  -3   5   3    26242.76    27494.34    313.11 o 
  -1   5   3     1826.50     1973.35     58.16 o 
   1   5   3     3285.11     3329.80     75.69 o 
   3   5   3       25.89       98.56      9.93 o 
   5   5   3      748.79      744.77     30.42 o 
   7   5   3     9198.19     8797.15    121.93 o 
   9   5   3     2741.38     2790.48     71.69 o 
  11   5   3      603.97      590.24     37.82 o 
 -12   6   3      774.49      681.88     42.96 o 
 -10   6   3       58.32       61.07     12.12 o 
  -8   6   3      187.65      242.23     15.72 o 
  -6   6   3     7125.12     7370.30    117.37 o 
  -4   6   3     3577.97     2858.69     69.33 o 
  -2   6   3    23891.88    23982.74    408.23 o 
   0   6   3        4.06       39.15      9.22 o 
   2   6   3      490.59      768.63     36.52 o 
   4   6   3      186.87      210.40     17.43 o 
   6   6   3     8664.77     8512.96    111.34 o 
   8   6   3     1283.36     1371.35     50.03 o 
  10   6   3      667.98      664.47     39.72 o 
  12   6   3      585.41      547.70     39.43 o 
 -13   7   3      173.48      135.67     22.11 o 
 -11   7   3        7.96       38.17      8.74 o 
  -9   7   3        4.50       56.20     15.03 o 
  -7   7   3     1278.52     1241.31     45.87 o 
  -5   7   3     2334.74     2280.07     65.47 o 
  -3   7   3     3868.05     3569.63     80.51 o 
  -1   7   3      302.22      351.15     27.95 o 
   1   7   3      725.83      895.10     42.86 o 
   3   7   3     1322.45     1258.54     71.91 o 
   5   7   3      211.09      221.59     15.20 o 
   7   7   3     2765.32     2817.06     71.09 o 
   9   7   3       19.90       43.75      9.10 o 
  11   7   3       56.37       58.31     11.10 o 
 -12   8   3      264.07      190.18     22.64 o 
 -10   8   3     4517.25     4572.67    118.02 o 
  -8   8   3     5992.01     6005.18    123.52 o 
  -6   8   3      474.51      432.83     29.91 o 
  -4   8   3     1881.89     1770.60     57.95 o 
  -2   8   3    16101.62    16503.13    270.60 o 
   0   8   3     2086.67     1871.66     91.40 o 
   2   8   3    17750.52    17963.30    283.08 o 
   4   8   3      382.23      318.49     28.31 o 
   6   8   3       16.72       35.02      7.53 o 
   8   8   3     4061.94     4076.97     93.11 o 
  10   8   3      287.33      283.36     30.05 o 
 -11   9   3      402.40      353.52     30.21 o 
  -9   9   3      186.58      201.91     21.42 o 
  -7   9   3     1656.24     1600.06     64.41 o 
  -5   9   3       10.27       46.79     11.91 o 
  -3   9   3     4780.15     5048.98    107.76 o 
  -1   9   3      111.37      109.29     25.19 o 
   1   9   3      627.99      615.68     40.85 o 
   3   9   3      236.34      223.49     22.21 o 
   5   9   3      821.59      963.04     43.80 o 
   7   9   3     1014.91     1114.58     50.01 o 
   9   9   3      207.87      198.25     18.82 o 
  11   9   3      320.52      283.82     28.71 o 
 -12  10   3       84.42       65.77     12.03 o 
 -10  10   3     8565.10     8610.94    168.63 o 
  -8  10   3     9280.15     9328.02    165.41 o 
  -6  10   3     2974.44     2905.80     86.18 o 
  -4  10   3       31.66       64.67     19.86 o 
  -2  10   3     5358.73     5914.34    147.89 o 
   0  10   3     7425.20     7179.66    228.36 o 
   2  10   3    10229.19     9465.93    161.68 o 
   4  10   3     9845.03     9821.02    239.15 o 
   6  10   3      240.36      255.03     19.87 o 
   8  10   3        7.88       25.72      8.62 o 
  10  10   3      642.11      642.28     44.02 o 
 -11  11   3       19.28       53.05     19.16 o 
  -9  11   3      585.27      584.57     41.95 o 
  -7  11   3      143.95      172.23     15.99 o 
  -5  11   3       33.74       54.54     10.66 o 
  -3  11   3        3.73       35.10     15.23 o 
  -1  11   3     2838.87     2711.83    129.41 o 
   1  11   3       28.33       69.97     16.59 o 
   3  11   3      670.27      612.61     45.71 o 
   5  11   3       40.45       51.12     10.53 o 
   7  11   3       43.40       50.24      7.92 o 
   9  11   3      325.43      256.85     30.22 o 
 -10  12   3      418.39      414.74     35.22 o 
  -8  12   3     2854.75     2942.64     98.42 o 
  -6  12   3      603.56      610.69     45.55 o 
  -4  12   3       76.54       85.55     18.12 o 
  -2  12   3       65.38      123.80     18.36 o 
   0  12   3     2180.39     2163.78     87.01 o 
   2  12   3      536.68      546.34     44.70 o 
   4  12   3      450.99      511.28     45.60 o 
   6  12   3      226.56      191.14     34.82 o 
   8  12   3      105.13      141.41     24.61 o 
  10  12   3      147.92       93.58     17.17 o 
 -11  13   3      156.46      133.33     16.20 o 
  -9  13   3      214.10      234.40     36.27 o 
  -7  13   3       26.23       48.76      9.38 o 
  -5  13   3      458.81      542.60     34.23 o 
  -3  13   3       91.40      160.31     17.65 o 
  -1  13   3      123.68      173.80     19.60 o 
   1  13   3       19.98       35.69      9.72 o 
   3  13   3        2.40       34.45     11.81 o 
   5  13   3      148.97      139.49     14.43 o 
   7  13   3      179.26      163.59     22.97 o 
   9  13   3       12.89       54.13     14.93 o 
 -10  14   3      184.85      169.81     22.14 o 
  -8  14   3      140.26      124.24     18.07 o 
  -6  14   3       38.00       48.68      8.27 o 
  -4  14   3     3846.12     3793.97    107.50 o 
  -2  14   3     7880.33     8534.97    265.38 o 
   0  14   3     1286.38     1247.01     72.89 o 
   2  14   3      584.69      556.56     51.13 o 
   4  14   3       22.97       62.75     10.12 o 
   6  14   3     3596.21     3501.33    102.25 o 
   8  14   3     3145.12     3234.91    126.43 o 
  -9  15   3      250.75      218.40     23.07 o 
  -7  15   3       20.21       28.10     11.01 o 
  -5  15   3     1861.34     1824.15     79.91 o 
  -3  15   3     6136.60     6271.33    239.25 o 
  -1  15   3        8.00       46.85     13.67 o 
   1  15   3      918.21      824.81     63.41 o 
   3  15   3       22.45       51.33     12.41 o 
   5  15   3      363.93      356.00     33.16 o 
   7  15   3     3475.46     3517.02    121.76 o 
  -8  16   3      293.19      319.91     25.67 o 
  -6  16   3      364.44      401.12     36.96 o 
  -4  16   3     1626.80     1509.65     89.81 o 
  -2  16   3     4457.17     4530.45    151.72 o 
   0  16   3        4.34       58.14     13.45 o 
   2  16   3      278.67      240.06     33.82 o 
   4  16   3       83.79       83.82     26.09 o 
   6  16   3     1004.16     1034.27     61.46 o 
   8  16   3      981.13     1160.37     68.28 o 
  -7  17   3      261.17      187.04     19.11 o 
  -5  17   3     1327.18     1222.75     85.59 o 
  -3  17   3      964.36      987.24     77.02 o 
  -1  17   3      843.15      837.69     69.06 o 
   1  17   3      221.88      279.25     45.56 o 
   3  17   3        4.94       76.75     27.28 o 
   5  17   3     2292.66     2285.44     92.44 o 
   7  17   3     1638.19     1645.75     82.00 o 
  -6  18   3       96.95       86.07     17.70 o 
  -4  18   3      317.51      315.57     31.24 o 
  -2  18   3       24.59       47.10     15.86 o 
   0  18   3      409.23      503.29     41.61 o 
   2  18   3       12.76       37.72     12.96 o 
   4  18   3      111.10       87.41     19.40 o 
   6  18   3      386.56      290.34     30.20 o 
  -5  19   3        6.07       24.84     18.82 o 
  -3  19   3      232.75      188.31     30.24 o 
  -1  19   3      888.04      901.72     79.95 o 
   1  19   3     2718.13     2816.52    131.89 o 
   3  19   3      933.15      968.00     97.49 o 
  -4  20   3       12.29       54.15     14.27 o 
  -2  20   3      169.02      148.97     23.80 o 
   0  20   3       22.13       63.12     35.57 o 
   2  20   3       31.23       83.04     16.68 o 
 -14   0   4        7.81       35.17     17.32 o 
 -12   0   4     1454.89     1408.58     83.98 o 
 -10   0   4     1795.87     1870.61     85.76 o 
  -8   0   4    10194.53    10045.52    174.21 o 
  -6   0   4     9967.16     9705.49    220.33 o 
  -4   0   4      154.26      122.35     21.26 o 
  -2   0   4     1349.10     1437.79     41.43 o 
   0   0   4     1878.75     2064.78     39.71 o 
   4   0   4     2288.08     1808.04     31.79 o 
   6   0   4     1330.74     1169.82     36.82 o 
   8   0   4       20.37       29.12      9.27 o 
  10   0   4      704.22      744.19     42.85 o 
  12   0   4     2366.89     2830.59     94.46 o 
 -13   1   4       25.46       51.48      9.24 o 
 -11   1   4      249.06      277.88     19.43 o 
  -9   1   4      368.50      461.78     35.78 o 
  -7   1   4      203.95      252.98     14.67 o 
  -5   1   4     4935.13     5031.69     80.55 o 
  -3   1   4     1484.37     1459.44     33.24 o 
  -1   1   4    27197.49    27847.67    526.96 o 
   1   1   4     4225.59     4095.94     45.06 o 
   3   1   4     1126.10     1145.65     16.77 o 
   5   1   4      569.50      722.66     18.10 o 
   7   1   4      782.24      775.14     23.93 o 
   9   1   4       24.71       33.64      5.60 o 
  11   1   4       50.08       41.28      7.22 o 
 -14   2   4      172.76      149.44     17.17 o 
 -12   2   4      940.00      888.13     47.32 o 
 -10   2   4     1177.80     1231.54     50.45 o 
  -8   2   4    14789.16    14508.00    187.00 o 
  -6   2   4     1575.29     1425.88     42.43 o 
  -4   2   4      397.45      374.09     19.99 o 
  -2   2   4     2477.44     2486.37     43.94 o 
   0   2   4    41856.61    42069.40    409.91 o 
   2   2   4    22929.12    23339.06    293.56 o 
   4   2   4     8393.95     8864.26     71.72 o 
   6   2   4     3396.26     3663.63     49.75 o 
   8   2   4     2982.81     2725.25     49.54 o 
  10   2   4        7.03       29.20      5.66 o 
  12   2   4     3811.26     3869.47     78.00 o 
 -13   3   4     2451.96     2578.70     83.45 o 
 -11   3   4      206.69      177.35     11.75 o 
  -9   3   4       39.06       71.44     17.08 o 
  -7   3   4       64.45      104.90      9.48 o 
  -5   3   4       54.25      122.57      9.29 o 
  -3   3   4     6465.21     7028.91    116.36 o 
  -1   3   4     9719.61     9499.94    109.33 o 
   1   3   4    17539.20    18280.28    166.49 o 
   3   3   4      325.83      293.45     16.44 o 
   5   3   4       12.14       18.31      3.62 o 
   7   3   4     1616.38     1479.77     41.03 o 
   9   3   4     1273.97     1277.32     43.93 o 
  11   3   4      152.08      134.74     14.40 o 
 -12   4   4      943.37      901.79     48.94 o 
 -10   4   4     1325.64     1297.92     52.41 o 
  -8   4   4      747.28      716.33     35.75 o 
  -6   4   4      520.69      551.16     27.76 o 
  -4   4   4    20520.23    20042.44    222.74 o 
   0   4   4     1866.40     1793.05     45.68 o 
   2   4   4       22.63       63.21      7.05 o 
   4   4   4      599.22      491.22     21.11 o 
   6   4   4     4769.97     4628.31     73.53 o 
   8   4   4     7500.05     7507.03    102.12 o 
  10   4   4     1851.27     1753.81     56.16 o 
  12   4   4       62.95       52.63     13.50 o 
 -13   5   4     4508.43     4668.58    113.18 o 
 -11   5   4      647.31      561.99     36.34 o 
  -9   5   4      711.73      706.71     37.92 o 
  -7   5   4     4211.87     4324.31     81.85 o 
  -5   5   4     2016.56     1914.48     49.40 o 
  -3   5   4    16161.71    15870.95    141.37 o 
  -1   5   4     1016.95     1081.16     34.59 o 
   1   5   4    17236.64    18716.70    232.01 o 
   3   5   4        0.14       21.32      7.41 o 
   5   5   4     3711.30     3636.55     63.89 o 
   7   5   4    10790.89    10746.96    139.07 o 
   9   5   4     1857.24     1886.78     56.87 o 
  11   5   4      937.83      904.56     44.92 o 
 -12   6   4     2600.41     2523.13     81.59 o 
 -10   6   4      248.99      330.70     21.79 o 
  -8   6   4     2118.12     2085.19     61.53 o 
  -6   6   4      661.71      759.67     34.70 o 
  -4   6   4       27.75      218.67     32.89 o 
  -2   6   4     5197.38     5084.18     92.77 o 
   0   6   4     2713.89     2768.12     73.74 o 
   2   6   4      677.92      482.96     29.16 o 
   4   6   4      229.20      283.37     23.63 o 
   6   6   4     1842.12     1837.02     51.21 o 
   8   6   4     2383.13     2493.68     64.88 o 
  10   6   4     2991.92     2865.28     76.31 o 
  12   6   4      169.39      149.77     18.28 o 
 -13   7   4     1848.51     1724.90     72.44 o 
 -11   7   4      150.00      156.93     15.37 o 
  -9   7   4      357.71      452.65     41.09 o 
  -7   7   4     1866.89     1919.94     58.14 o 
  -5   7   4       38.66       30.43     12.53 o 
  -3   7   4     8839.23     8042.64    135.63 o 
  -1   7   4     5064.78     4980.83    119.88 o 
   1   7   4      103.76      133.21     16.85 o 
   3   7   4     3092.15     2975.20     76.02 o 
   5   7   4      392.05      378.74     23.87 o 
   7   7   4      832.12      881.58     39.82 o 
   9   7   4     1097.26     1204.44     50.10 o 
  11   7   4      155.89      114.38     16.95 o 
 -12   8   4      129.68      111.24     15.81 o 
 -10   8   4     1322.28     1288.32     58.61 o 
  -8   8   4     2654.68     2468.41     81.12 o 
  -6   8   4     1100.90     1096.62     50.19 o 
  -4   8   4      228.50      208.15     14.98 o 
  -2   8   4     8822.04     8991.03    146.79 o 
   0   8   4      146.26      311.27     31.69 o 
   2   8   4     3226.87     3458.49    116.64 o 
   4   8   4       55.57       85.42     22.20 o 
   6   8   4      152.06      159.71     14.75 o 
   8   8   4        0.04       30.46     12.70 o 
  10   8   4      222.44      155.46     20.38 o 
 -11   9   4     2020.06     2002.76     85.15 o 
  -9   9   4     5772.57     5890.71    133.72 o 
  -7   9   4    20779.42    21220.46    232.84 o 
  -5   9   4      306.85      420.49     27.35 o 
  -3   9   4     2407.79     2341.35     67.77 o 
  -1   9   4      334.91      507.67     44.19 o 
   1   9   4     4078.49     3917.59    140.30 o 
   3   9   4     6064.50     5703.08    118.82 o 
   5   9   4     2667.18     2585.67     83.76 o 
   7   9   4     7163.28     7102.96    121.24 o 
   9   9   4      241.73      202.36     22.88 o 
  11   9   4      402.69      413.20     34.05 o 
 -12  10   4      289.29      257.59     24.37 o 
 -10  10   4        0.32       59.48      9.63 o 
  -8  10   4       70.69       89.34     16.91 o 
  -6  10   4        2.22       33.19      7.19 o 
  -4  10   4        1.22       43.98      9.83 o 
  -2  10   4        5.67       37.89      9.30 o 
   0  10   4     1051.74     1009.54     76.03 o 
   2  10   4        6.57       37.74     10.39 o 
   4  10   4      174.55      182.74     20.79 o 
   6  10   4      262.14      261.57     26.85 o 
   8  10   4     1784.83     1811.48     66.79 o 
  10  10   4      222.71      164.63     25.88 o 
 -11  11   4      609.51      546.23     45.81 o 
  -9  11   4     4788.47     5009.98    129.68 o 
  -7  11   4    10624.84    10871.29    177.70 o 
  -5  11   4     1662.69     1809.95     69.16 o 
  -3  11   4      815.81      709.15     41.50 o 
  -1  11   4     1340.41     1112.51     84.78 o 
   1  11   4     6574.39     6171.18    138.96 o 
   3  11   4    13661.93    14213.31    208.05 o 
   5  11   4     1161.14     1148.02     50.81 o 
   7  11   4      684.07      678.65     51.12 o 
   9  11   4       89.51       78.28     11.32 o 
 -10  12   4        0.01       41.84     10.00 o 
  -8  12   4       52.48       60.28     10.82 o 
  -6  12   4        1.67       46.02      8.31 o 
  -4  12   4      283.44      424.66     50.99 o 
  -2  12   4       33.76       42.41      9.57 o 
   0  12   4      255.94      381.43     45.66 o 
   2  12   4      204.90      173.34     19.88 o 
   4  12   4       28.68       38.41      9.96 o 
   6  12   4      227.79      223.21     22.56 o 
   8  12   4      366.84      289.12     35.44 o 
  10  12   4       23.60       39.09     13.35 o 
 -11  13   4      162.87      137.67     18.77 o 
  -9  13   4      166.45      172.29     17.46 o 
  -7  13   4     2170.25     2108.90     84.87 o 
  -5  13   4     1254.23     1231.35     61.93 o 
  -3  13   4        0.46       83.50     24.35 o 
  -1  13   4     1699.34     1785.18    116.91 o 
   1  13   4      153.44      237.79     27.83 o 
   3  13   4       84.47      124.32     14.62 o 
   5  13   4      938.09      888.36     49.36 o 
   7  13   4     4113.01     4139.85    218.86 o 
   9  13   4     1492.67     1558.80     86.60 o 
 -10  14   4      170.78      118.82     14.71 o 
  -8  14   4       19.72       54.00     14.12 o 
  -6  14   4      967.37     1005.08     59.85 o 
  -4  14   4      185.29      216.14     17.66 o 
  -2  14   4     5628.42     6037.05    223.45 o 
   0  14   4      234.97      209.04     26.73 o 
   2  14   4        3.39       31.42     14.73 o 
   4  14   4      854.96      852.38     95.77 o 
   6  14   4        8.08       42.03     10.45 o 
   8  14   4      961.94      967.22     57.32 o 
  -9  15   4      222.39      167.69     20.34 o 
  -7  15   4      146.42      146.70     28.09 o 
  -5  15   4     1254.37     1152.53     68.04 o 
  -3  15   4     6944.51     7155.16    183.66 o 
  -1  15   4     2403.48     2346.75    105.08 o 
   1  15   4     1065.13     1082.90     71.31 o 
   3  15   4       56.73       78.93     13.36 o 
   5  15   4     1060.57     1043.80     58.34 o 
   7  15   4     3292.50     3565.05    109.31 o 
  -8  16   4      278.93      206.23     25.54 o 
  -6  16   4      244.38      234.27     25.85 o 
  -4  16   4      746.11      711.74     63.20 o 
  -2  16   4     1087.74     1119.77     84.84 o 
   0  16   4      316.37      356.42     79.26 o 
   2  16   4      202.53      188.81     22.09 o 
   4  16   4      205.32      200.44     26.43 o 
   6  16   4     2184.40     2128.18     86.55 o 
  -7  17   4      228.10      197.96     21.03 o 
  -5  17   4      252.55      214.41     29.89 o 
  -3  17   4       11.01       61.84     12.73 o 
  -1  17   4      674.88      723.35     64.97 o 
   1  17   4       35.45       42.25     18.14 o 
   3  17   4       50.24       74.88     33.04 o 
   5  17   4      355.77      312.12     29.69 o 
  -6  18   4        5.75       49.27     17.04 o 
  -4  18   4        4.06       66.78     33.20 o 
  -2  18   4     1664.96     1655.93    105.79 o 
   0  18   4      303.65      276.38     34.81 o 
   2  18   4      181.34      176.54     24.20 o 
   4  18   4       21.23       62.89     25.16 o 
  -5  19   4       21.26       42.18     13.48 o 
  -3  19   4       56.48       74.39     13.65 o 
  -1  19   4      180.00      133.22     31.66 o 
   1  19   4      166.08      144.97     32.23 o 
   3  19   4       24.03       64.60     17.14 o 
  -2  20   4       34.28       54.60     18.82 o 
   0  20   4     2589.16     2474.30    128.61 o 
   2  20   4     3433.42     3626.36    153.47 o 
 -13   1   5      722.41      728.03     46.78 o 
 -11   1   5      997.43      954.06     47.47 o 
  -9   1   5     3837.56     3639.41     81.33 o 
  -7   1   5     8780.31     8588.08    129.65 o 
  -5   1   5     1531.74     1441.16     40.31 o 
  -3   1   5      223.47      278.69     16.22 o 
  -1   1   5      237.89      209.67     11.48 o 
   1   1   5    41418.82    41205.58    148.08 o 
   3   1   5     8081.80     7422.17     73.41 o 
   5   1   5     4172.43     4152.74     79.38 o 
   7   1   5       14.04       28.30      3.47 o 
   9   1   5      307.81      360.42     18.83 o 
  11   1   5      211.79      241.58     26.88 o 
 -14   2   5      235.53      180.86     17.82 o 
 -12   2   5        4.19       32.77      9.43 o 
 -10   2   5       43.87       64.37      9.15 o 
  -8   2   5      104.72      127.28     12.91 o 
  -6   2   5      393.98      357.50     22.71 o 
  -4   2   5       57.25       90.70     11.17 o 
  -2   2   5     1596.23     1619.63     33.97 o 
   0   2   5      917.80      989.64     24.01 o 
   2   2   5     4045.88     4267.25     61.76 o 
   4   2   5     4237.42     4360.74     81.63 o 
   6   2   5      116.28      108.89     10.71 o 
   8   2   5      267.38      236.92     16.74 o 
  10   2   5      129.20      139.06     18.00 o 
  12   2   5        0.48       21.94      6.06 o 
 -13   3   5     3300.33     3336.28     96.78 o 
 -11   3   5      362.30      359.51     24.02 o 
  -9   3   5     1083.42      977.29     43.64 o 
  -7   3   5     2508.42     2584.60     62.55 o 
  -5   3   5      954.25      987.11     34.93 o 
  -3   3   5    13749.92    13872.68    257.93 o 
  -1   3   5     3098.75     3234.25     60.15 o 
   1   3   5    16101.97    17864.98    140.72 o 
   3   3   5     2675.42     2938.70     44.51 o 
   5   3   5        7.91       15.63      6.97 o 
   7   3   5     5440.84     5005.90     85.55 o 
   9   3   5     1914.41     1967.42     51.42 o 
  11   3   5       38.02       31.42      7.10 o 
 -12   4   5     3010.77     3178.80     90.74 o 
 -10   4   5     3012.76     3061.83     80.90 o 
  -8   4   5     2459.17     2358.33     64.18 o 
  -6   4   5     6878.15     7310.98    116.17 o 
  -4   4   5        3.90       45.05      8.66 o 
  -2   4   5    14737.43    15211.02    145.23 o 
   0   4   5     8326.11     8433.32    164.96 o 
   2   4   5      298.35      328.81     19.78 o 
   4   4   5     1272.87     1277.31     37.84 o 
   6   4   5     1528.01     1482.93     38.42 o 
   8   4   5     2537.63     2429.51     55.56 o 
  10   4   5     2666.11     2629.50     65.58 o 
  12   4   5        4.12       36.37      8.19 o 
 -13   5   5     4132.61     4223.85    109.63 o 
 -11   5   5     1398.61     1362.30     58.21 o 
  -9   5   5     1568.91     1543.35     64.01 o 
  -7   5   5      584.19      496.66     29.26 o 
  -5   5   5     4375.22     4107.88     80.40 o 
  -3   5   5     2209.77     1829.20     44.55 o 
  -1   5   5     8796.79     8881.16    100.89 o 
   1   5   5    11607.66    11682.13    179.27 o 
   3   5   5     1364.66     1569.05     45.79 o 
   5   5   5      834.50      728.92     34.03 o 
   7   5   5     8484.98     8417.52    102.50 o 
   9   5   5     1008.85     1036.81     44.32 o 
  11   5   5     2646.75     2784.29     74.10 o 
 -12   6   5     4289.90     4404.54    108.99 o 
 -10   6   5     1383.90     1347.14     56.15 o 
  -8   6   5      299.84      408.08     25.75 o 
  -6   6   5      704.36      872.34     37.45 o 
  -4   6   5      542.85      987.02     36.40 o 
  -2   6   5     1083.29      914.15     36.46 o 
   0   6   5    12754.34    12903.62    152.38 o 
   2   6   5       37.23       73.92     11.02 o 
   4   6   5       63.37       88.13      8.66 o 
   6   6   5        0.96       25.44      6.72 o 
   8   6   5      806.00      876.51     37.56 o 
  10   6   5     3294.38     3331.77     78.78 o 
 -13   7   5      487.64      398.64     26.74 o 
 -11   7   5      535.83      536.27     32.05 o 
  -9   7   5       49.15       85.10     11.26 o 
  -7   7   5     3334.50     3571.47     79.85 o 
  -5   7   5        1.39       61.74     13.37 o 
  -3   7   5      954.40     1276.50     46.94 o 
  -1   7   5       12.38       52.92      8.10 o 
   1   7   5        0.06       51.69     14.11 o 
   3   7   5      606.99      656.46     36.15 o 
   5   7   5       27.51       83.02      8.95 o 
   7   7   5       10.65       15.25      6.25 o 
   9   7   5      172.64      135.79     12.05 o 
  11   7   5        5.16       31.60      7.92 o 
 -12   8   5     1326.59     1416.79     64.99 o 
 -10   8   5      334.40      370.37     40.19 o 
  -8   8   5     3479.56     3509.71     84.70 o 
  -6   8   5      558.95      640.73     39.83 o 
  -4   8   5     2984.82     3206.45     79.81 o 
  -2   8   5     6872.29     6487.31    130.68 o 
   0   8   5      344.22      450.15     33.72 o 
   2   8   5     1291.70     1118.40     50.56 o 
   4   8   5     1579.36     1290.32     54.01 o 
   6   8   5       31.05       57.26      8.27 o 
   8   8   5     1675.08     1742.43     58.29 o 
  10   8   5      686.13      716.62     41.22 o 
 -11   9   5      136.55      167.09     28.65 o 
  -9   9   5       24.82       60.60     12.23 o 
  -7   9   5      578.92      467.46     37.27 o 
  -5   9   5      295.30      331.40     21.29 o 
  -3   9   5      172.27      217.71     18.49 o 
  -1   9   5      867.31      817.87     47.96 o 
   1   9   5        0.73       51.16     13.17 o 
   3   9   5      237.26      188.13     27.63 o 
   5   9   5      140.64      180.69     29.50 o 
   7   9   5     1353.87     1400.11     64.90 o 
   9   9   5      218.33      174.42     24.56 o 
  11   9   5      129.12      101.97     14.70 o 
 -12  10   5        0.00       62.46     11.29 o 
 -10  10   5     2518.70     2643.18     96.96 o 
  -8  10   5     6487.23     6880.36    144.25 o 
  -6  10   5    10215.55    10286.75    163.52 o 
  -4  10   5      751.86      839.81     45.09 o 
  -2  10   5      150.76      157.03     18.39 o 
   0  10   5     6215.90     6189.50    184.65 o 
   2  10   5    10281.79     9929.05    164.93 o 
   4  10   5     9224.46     8904.59    157.14 o 
   6  10   5      543.34      620.33     37.01 o 
   8  10   5      145.00      141.50     20.25 o 
  10  10   5       24.55       29.44     10.59 o 
 -11  11   5        9.50       41.19     10.92 o 
  -9  11   5      341.41      380.14     32.05 o 
  -7  11   5     1366.15     1284.76     63.29 o 
  -5  11   5      256.54      336.61     22.21 o 
  -3  11   5       17.60       48.94      7.56 o 
  -1  11   5       32.96       68.12     15.72 o 
   1  11   5      313.28      362.65     35.77 o 
   3  11   5      598.90      499.46     41.06 o 
   5  11   5       22.62       46.09      9.11 o 
   7  11   5       24.34       32.84      9.16 o 
   9  11   5      544.80      492.34     45.48 o 
 -10  12   5      141.93      159.68     18.92 o 
  -8  12   5     3762.83     3777.48    113.58 o 
  -6  12   5     2311.48     2169.11     81.55 o 
  -4  12   5     2549.79     2524.94     83.09 o 
  -2  12   5        0.07       24.16      5.87 o 
   0  12   5      137.30      175.34     16.86 o 
   2  12   5     3618.28     3753.71    154.83 o 
   4  12   5     3056.53     3124.67    104.05 o 
   6  12   5      435.36      411.71     33.51 o 
   8  12   5       71.83       63.53     12.98 o 
 -11  13   5       22.03       57.99     13.01 o 
  -9  13   5      142.99      205.58     53.23 o 
  -7  13   5       19.90       50.98     13.99 o 
  -5  13   5       18.35       56.91     22.47 o 
  -3  13   5     2395.81     2415.85     82.45 o 
  -1  13   5      187.29      196.37     40.78 o 
   1  13   5       28.70       50.00     10.66 o 
   3  13   5        8.83       47.63     10.47 o 
   5  13   5      426.98      391.04     40.21 o 
   7  13   5      789.31      747.31     46.96 o 
   9  13   5      284.19      212.35     27.75 o 
 -10  14   5      349.85      353.08     35.46 o 
  -8  14   5       10.64       54.73     10.50 o 
  -6  14   5      185.62      182.79     29.76 o 
  -4  14   5     7286.71     7191.65    150.19 o 
  -2  14   5     5316.19     5756.72    221.18 o 
   2  14   5       38.14       42.95     12.67 o 
   4  14   5      668.19      661.07     54.48 o 
   6  14   5     3948.82     3980.64    107.50 o 
   8  14   5     2777.69     2871.49     95.44 o 
  -9  15   5      147.10      144.64     20.82 o 
  -7  15   5      202.40      216.21     22.67 o 
  -5  15   5      568.59      653.41     45.48 o 
  -3  15   5     2831.43     2667.92    114.66 o 
  -1  15   5      157.53      216.97     28.81 o 
   1  15   5      860.27      850.30     63.79 o 
   3  15   5     1194.93     1175.75     82.46 o 
   5  15   5      157.08      175.44     28.24 o 
   7  15   5     2904.02     3125.23    102.01 o 
  -8  16   5      135.27      177.01     22.01 o 
  -6  16   5       14.81       47.18     10.23 o 
  -4  16   5     1112.78      979.55     74.70 o 
  -2  16   5      399.83      423.36     59.47 o 
   0  16   5        7.19       36.84     15.73 o 
   2  16   5      228.30      287.49     36.50 o 
   4  16   5      149.78      148.69     32.35 o 
   6  16   5     1642.74     1640.14     76.20 o 
  -7  17   5      358.23      282.30     39.99 o 
  -5  17   5      147.50      179.49     25.16 o 
  -3  17   5     2053.48     1963.53    106.65 o 
  -1  17   5     3012.88     3009.03    128.83 o 
   1  17   5       15.15       53.01     16.31 o 
   3  17   5        0.08       51.32     13.74 o 
   5  17   5       38.95       51.85     10.01 o 
  -6  18   5       27.38       54.37     12.96 o 
  -4  18   5        0.32       54.46     17.79 o 
  -2  18   5      196.50      170.94     20.89 o 
   0  18   5        1.00       37.65     13.91 o 
   2  18   5       50.81       50.10     20.62 o 
   4  18   5      152.46      146.77     18.87 o 
  -5  19   5     2109.63     2194.19    123.66 o 
  -3  19   5      132.43      105.83     19.01 o 
  -1  19   5       59.39       68.45     20.36 o 
   1  19   5      111.09       88.09     18.47 o 
   3  19   5     2721.03     2638.91    131.07 o 
  -2  20   5       18.57       70.97     16.90 o 
   0  20   5       42.00       96.57     30.00 o 
 -14   0   6      297.40      196.64     30.91 o 
 -12   0   6      384.95      353.78     34.42 o 
 -10   0   6     1531.06     1449.93     79.19 o 
  -8   0   6    10422.79    10204.00    220.54 o 
  -6   0   6     6560.16     6065.82    202.96 o 
  -4   0   6      625.44      847.92     42.94 o 
  -2   0   6        0.32       28.36      4.38 o 
   0   0   6     4009.58     4237.15     75.07 o 
   6   0   6     7031.17     7007.85    104.48 o 
   8   0   6     3263.14     3146.25     60.04 o 
  10   0   6     1711.82     1702.07     61.65 o 
  12   0   6      511.76      562.09     54.88 o 
 -13   1   6        1.56       41.83     10.45 o 
 -11   1   6     2313.53     2299.55     73.88 o 
  -9   1   6      458.87      503.30     37.02 o 
  -7   1   6      680.60      726.58     34.09 o 
  -5   1   6      632.94      652.35     28.61 o 
  -3   1   6     1050.33      996.26     30.24 o 
  -1   1   6       49.25      100.88     15.82 o 
   1   1   6      385.46      349.06     11.32 o 
   5   1   6      529.87      481.43     21.26 o 
   7   1   6       92.01       87.13      7.86 o 
   9   1   6      458.64      426.39     21.18 o 
  11   1   6       25.94       38.54      5.71 o 
 -14   2   6       26.20       55.52      9.64 o 
 -12   2   6      467.60      457.29     33.40 o 
 -10   2   6      784.90      815.54     42.84 o 
  -8   2   6     6152.46     6000.10    100.98 o 
  -6   2   6     5268.13     5157.22     93.09 o 
  -4   2   6     4014.74     4305.30     74.18 o 
  -2   2   6       20.60       44.32      5.38 o 
   0   2   6      765.13      714.05     19.16 o 
   2   2   6    13336.72    14266.79    134.31 o 
   4   2   6     4073.29     4131.10     95.62 o 
   6   2   6     1212.20     1133.48     24.72 o 
   8   2   6       12.09       37.62      4.66 o 
  10   2   6      500.17      660.55     29.57 o 
 -13   3   6      542.54      530.52     40.75 o 
 -11   3   6       88.25      114.73     12.13 o 
  -9   3   6      666.91      693.15     38.10 o 
  -7   3   6        5.24       45.77      8.60 o 
  -5   3   6      144.20      103.77      8.03 o 
  -3   3   6     5853.45     5722.75     97.15 o 
  -1   3   6     4390.31     4643.74     65.87 o 
   1   3   6      111.67      156.49     10.96 o 
   3   3   6        0.05       14.15      4.50 o 
   5   3   6     2022.10     1944.02     30.09 o 
   7   3   6     1052.99     1031.44     29.28 o 
   9   3   6      573.22      568.40     26.54 o 
  11   3   6      258.76      278.83     22.02 o 
 -12   4   6     2884.31     2986.43     89.54 o 
 -10   4   6     6327.90     6450.45    119.10 o 
  -8   4   6     2094.19     2140.25     62.78 o 
  -6   4   6      601.93      652.10     31.69 o 
  -4   4   6     7388.54     7016.65    161.53 o 
  -2   4   6     1340.36     1275.38     34.44 o 
   0   4   6      233.94      106.49     13.59 o 
   2   4   6     2109.25     2009.30     45.82 o 
   4   4   6     2443.80     2742.16     41.01 o 
   6   4   6     1433.67     1281.36     38.99 o 
   8   4   6     1822.42     1772.56     44.33 o 
  10   4   6     3489.35     3755.31     78.51 o 
 -13   5   6     3776.70     3753.68    105.87 o 
 -11   5   6      933.33      918.26     49.38 o 
  -9   5   6     2897.53     3001.81     78.60 o 
  -7   5   6       18.79       51.03      8.79 o 
  -5   5   6      689.23      497.84     27.23 o 
  -3   5   6     6198.16     5636.52     88.79 o 
  -1   5   6    12756.45    12305.01    195.65 o 
   1   5   6     6627.25     6754.92    121.43 o 
   3   5   6     1653.79     1624.37     45.55 o 
   5   5   6        0.14       16.35      6.18 o 
   7   5   6      317.59      273.91     22.25 o 
   9   5   6      462.57      470.41     26.87 o 
  11   5   6     1173.18     1245.74     47.76 o 
 -12   6   6     3895.70     3994.75    105.41 o 
 -10   6   6     1026.05     1044.93     50.54 o 
  -8   6   6      372.22      435.16     22.21 o 
  -6   6   6       26.07       64.56     13.80 o 
  -4   6   6     8406.52     9390.69    203.89 o 
  -2   6   6    10779.69    10483.70    156.46 o 
   0   6   6     5039.89     4960.05     89.74 o 
   2   6   6      622.26      637.43     33.24 o 
   4   6   6     1508.12     1633.83     41.26 o 
   6   6   6      201.39      128.26     15.54 o 
   8   6   6      767.88      784.97     40.45 o 
  10   6   6     2771.61     2852.68     69.83 o 
 -13   7   6     1415.37     1414.33     67.84 o 
 -11   7   6     1591.12     1615.66     66.54 o 
  -9   7   6     3396.97     3287.81     85.30 o 
  -7   7   6     1743.49     1856.06     59.21 o 
  -5   7   6      585.95      582.20     36.61 o 
  -3   7   6      209.73      378.34     27.28 o 
  -1   7   6      371.31      511.47     29.82 o 
   1   7   6      215.91      225.01     22.83 o 
   3   7   6      138.10      135.71     16.30 o 
   5   7   6     3189.77     2913.11     60.71 o 
   7   7   6     2165.35     2170.46     68.53 o 
   9   7   6     1317.05     1334.52     81.42 o 
  11   7   6     1086.48     1169.18     59.12 o 
 -12   8   6      183.71      175.51     13.67 o 
 -10   8   6       68.16      104.82     13.15 o 
  -8   8   6      280.84      284.73     27.47 o 
  -6   8   6      103.53      216.40     20.40 o 
  -4   8   6       45.80       55.89      8.54 o 
  -2   8   6      659.74      620.94     34.28 o 
   0   8   6     1385.72     1698.43     63.18 o 
   2   8   6      521.44      559.47     36.54 o 
   4   8   6      296.18      230.90     24.03 o 
   6   8   6     1382.61     1368.13     46.23 o 
   8   8   6        0.64       22.91      9.45 o 
  10   8   6       34.07       50.78     10.73 o 
 -11   9   6       17.67       52.02     10.17 o 
  -9   9   6      104.91      146.27     17.27 o 
  -7   9   6     2853.23     3039.16     91.16 o 
  -5   9   6      406.57      621.34     65.94 o 
  -3   9   6       72.42      129.63     12.77 o 
  -1   9   6      180.93      161.00     20.34 o 
   1   9   6     1304.50     1217.53     78.75 o 
   3   9   6     5492.93     5179.57    112.22 o 
   5   9   6     2758.23     2473.82     64.53 o 
   7   9   6       12.37       34.41      6.45 o 
   9   9   6      842.39      765.35     49.02 o 
 -12  10   6       94.43      104.15     31.38 o 
 -10  10   6       88.21      133.70     17.10 o 
  -8  10   6      704.76      683.21     40.63 o 
  -6  10   6       84.93      128.59     19.88 o 
  -4  10   6      460.65      490.50     47.51 o 
  -2  10   6      320.84      352.37     33.57 o 
   0  10   6        5.09       12.75     12.73 o 
   2  10   6     1161.96     1178.50     58.37 o 
   4  10   6       27.04       45.15     11.17 o 
   6  10   6      333.81      342.00     24.85 o 
   8  10   6      252.78      229.59     22.05 o 
  10  10   6      155.58      100.06     18.72 o 
 -11  11   6       37.69       51.15     10.15 o 
  -9  11   6     1039.93     1205.43     66.74 o 
  -7  11   6     9893.89     9753.62    172.35 o 
  -5  11   6     5425.05     5740.24    124.30 o 
  -3  11   6     5671.00     5672.92    117.70 o 
  -1  11   6       40.98       68.50      7.94 o 
   1  11   6     5279.86     4995.10    125.56 o 
   3  11   6     7306.11     7239.68    148.03 o 
   5  11   6    11239.94    11516.10    154.17 o 
   7  11   6     1139.48     1185.32     52.62 o 
   9  11   6       79.94       52.73      9.59 o 
 -10  12   6        7.22       35.54      8.73 o 
  -8  12   6      776.74      856.13     51.45 o 
  -6  12   6      495.23      555.01     58.15 o 
  -4  12   6      464.02      466.08     37.29 o 
  -2  12   6     1495.94     1455.76     61.71 o 
   0  12   6       60.73      120.65     24.82 o 
   2  12   6       67.36       63.65     13.78 o 
   4  12   6       39.43       76.03     19.84 o 
   6  12   6       97.64       91.63     28.02 o 
   8  12   6       33.56       56.38     13.47 o 
 -11  13   6     1256.12     1278.71     77.36 o 
  -9  13   6       11.25       35.68      8.39 o 
  -7  13   6      183.15      276.09     23.98 o 
  -5  13   6      163.28      208.53     31.61 o 
  -3  13   6     1521.50     1422.46     64.82 o 
  -1  13   6    11020.26    11422.76    294.00 o 
   1  13   6      133.74      191.27     19.46 o 
   3  13   6      430.20      446.47     44.52 o 
   5  13   6     2082.48     2020.45     73.00 o 
   7  13   6       61.62       62.19     12.25 o 
 -10  14   6      945.98      772.10     57.32 o 
  -8  14   6       48.12       49.00      8.87 o 
  -6  14   6       45.93       69.64     12.05 o 
  -4  14   6     1329.58     1185.05     62.93 o 
  -2  14   6     1821.70     1812.29     91.69 o 
   0  14   6      669.00      608.05     53.47 o 
   2  14   6      305.71      234.18     79.04 o 
   4  14   6      312.79      290.12     37.03 o 
   6  14   6       73.87       85.25     20.63 o 
   8  14   6     1917.66     2022.52     80.40 o 
  -9  15   6     1211.49     1090.46     71.38 o 
  -7  15   6       63.83       97.13     13.87 o 
  -5  15   6     1072.39      971.58     58.29 o 
  -3  15   6     1975.67     1856.13     96.67 o 
  -1  15   6     1010.77      966.29     69.14 o 
   1  15   6        1.51       36.30      8.55 o 
   3  15   6       44.18       78.38     20.00 o 
   5  15   6        2.96       29.73     10.07 o 
   7  15   6     1565.83     1673.27     75.20 o 
  -8  16   6      420.69      298.16     34.77 o 
  -6  16   6       53.73       80.28     15.04 o 
  -4  16   6      199.80      222.23     22.30 o 
  -2  16   6     5241.03     5076.97    162.39 o 
   0  16   6     2604.61     2668.43    116.66 o 
   2  16   6       42.13       57.85     21.24 o 
   4  16   6      131.69      114.48     29.48 o 
   6  16   6      148.91      113.09     16.57 o 
  -7  17   6       31.60       86.28     13.33 o 
  -5  17   6       43.02       70.44     18.08 o 
  -3  17   6       19.18       56.50     14.12 o 
  -1  17   6     2984.55     2931.91    127.32 o 
   1  17   6        4.01       84.98     28.05 o 
   3  17   6        0.09       47.87     11.42 o 
   5  17   6      364.55      365.69     32.79 o 
  -6  18   6      206.83      177.59     31.14 o 
  -4  18   6      176.14      172.76     28.96 o 
  -2  18   6     1456.15     1555.77     81.52 o 
   0  18   6      762.87      766.02     69.74 o 
   2  18   6      221.15      167.13     45.44 o 
   4  18   6     1660.53     1529.08     94.64 o 
  -5  19   6       12.71       51.93     26.15 o 
  -3  19   6      267.53      208.97     24.26 o 
  -1  19   6       19.83       56.26     16.72 o 
   1  19   6        0.70       62.82     23.81 o 
   3  19   6      108.60      139.48     21.05 o 
  -2  20   6      890.75      826.71     62.77 o 
 -13   1   7      499.93      419.83     33.97 o 
 -11   1   7      366.34      378.02     30.91 o 
  -9   1   7       44.34       78.87      9.26 o 
  -7   1   7    10463.59    10679.36    128.98 o 
  -5   1   7    29746.16    28861.36    414.13 o 
  -3   1   7      175.15      234.18     32.13 o 
  -1   1   7    15006.11    16235.75    174.94 o 
   1   1   7       79.34      126.85      7.69 o 
   7   1   7     4908.67     4814.88     70.84 o 
   9   1   7        7.84       12.55      4.43 o 
  11   1   7        1.72       12.24      4.22 o 
 -14   2   7      194.75      185.45     17.80 o 
 -12   2   7        6.80       44.36      9.97 o 
 -10   2   7      363.74      388.77     23.29 o 
  -8   2   7      648.83      625.19     34.46 o 
  -6   2   7      183.21      167.64     12.30 o 
  -4   2   7      420.87      431.09     23.13 o 
  -2   2   7     1421.86     1460.28     35.21 o 
   0   2   7     2842.10     2745.68     43.41 o 
   2   2   7      832.94      890.62     20.53 o 
   4   2   7      393.67      376.40     12.38 o 
   6   2   7       19.36       23.13      3.62 o 
   8   2   7      168.35      136.44     13.79 o 
  10   2   7       92.08       86.76      8.66 o 
 -13   3   7      836.40      828.38     51.61 o 
 -11   3   7      879.80      864.26     47.18 o 
  -9   3   7     3718.66     3724.71     86.87 o 
  -7   3   7      642.10      655.82     33.83 o 
  -3   3   7      487.20      494.89     23.59 o 
  -1   3   7     5740.45     5495.48     75.47 o 
   1   3   7      209.28      120.60     15.36 o 
   3   3   7      277.29      245.47      7.89 o 
   5   3   7     4654.37     4690.48     87.51 o 
   7   3   7      292.50      205.50      9.40 o 
   9   3   7      184.79      224.85     16.84 o 
  11   3   7     1265.57     1453.86     57.89 o 
 -12   4   7     3704.82     3604.55    100.16 o 
 -10   4   7      573.33      677.73     38.74 o 
  -8   4   7       72.60      108.81      8.48 o 
  -6   4   7     2365.72     2557.92     62.83 o 
  -4   4   7       50.28       82.14      8.39 o 
  -2   4   7     8818.00     8838.22    110.02 o 
   0   4   7     7135.70     7251.80    171.00 o 
   2   4   7      375.14      351.43     17.05 o 
   4   4   7      859.40      784.44     19.81 o 
   6   4   7       38.19       57.86      7.55 o 
   8   4   7       17.83       27.77      4.83 o 
  10   4   7     1103.65     1229.19     44.68 o 
 -13   5   7     1412.87     1439.60     67.88 o 
 -11   5   7     5724.56     6018.44    124.13 o 
  -9   5   7     6683.28     6532.87    117.49 o 
  -7   5   7      227.32      417.00     24.10 o 
  -5   5   7      130.23      182.34     11.48 o 
  -3   5   7     5223.49     5010.29     86.38 o 
  -1   5   7    10181.80    10141.79    145.44 o 
   1   5   7    11948.83    11678.87    151.17 o 
   3   5   7      534.55      526.83     26.00 o 
   5   5   7      222.92      251.36     14.27 o 
   7   5   7      125.22      125.54     12.18 o 
   9   5   7     2370.77     2520.81     64.02 o 
  11   5   7     2733.61     3321.70    214.59 o 
 -12   6   7     3114.12     3322.03     98.58 o 
 -10   6   7     3584.11     3450.22     91.20 o 
  -8   6   7        0.52       48.90      8.47 o 
  -6   6   7      105.66      130.34     11.32 o 
  -4   6   7        0.04       35.73      8.12 o 
  -2   6   7     7120.73     7135.27    184.20 o 
   0   6   7     9332.71     9240.70    137.09 o 
   4   6   7      372.71      319.20     18.17 o 
   6   6   7      158.62      176.73     14.36 o 
   8   6   7     1357.84     1380.87     39.48 o 
  10   6   7     3913.42     4019.62    201.67 o 
 -13   7   7      351.12      341.29     27.51 o 
 -11   7   7      789.95      878.94     50.10 o 
  -9   7   7      221.97      300.64     18.13 o 
  -7   7   7      251.33      386.48     22.20 o 
  -5   7   7      410.54      447.03     26.33 o 
  -3   7   7      485.03      470.00     30.53 o 
  -1   7   7     7848.82     8138.93    134.48 o 
   1   7   7       75.74      168.26     19.17 o 
   3   7   7      151.85      208.27     32.33 o 
   5   7   7     2244.34     1973.97     48.53 o 
   7   7   7       80.42       76.71      7.91 o 
   9   7   7       84.39      109.23     10.81 o 
 -12   8   7      263.82      287.36     22.05 o 
 -10   8   7      665.29      772.77     55.67 o 
  -8   8   7      187.28      175.36     13.87 o 
  -6   8   7      861.45      959.17     49.75 o 
  -4   8   7       22.17       32.72     16.68 o 
  -2   8   7     1712.27     1708.95     56.86 o 
   0   8   7       61.59       91.27     11.19 o 
   2   8   7      576.79      494.27     34.31 o 
   4   8   7     2845.93     2362.34     70.63 o 
   6   8   7      637.58      575.63     29.52 o 
   8   8   7       55.24       53.09      7.26 o 
  10   8   7     1221.01     1341.36     62.57 o 
 -11   9   7       91.90       80.99     15.80 o 
  -9   9   7      417.71      443.47     50.60 o 
  -7   9   7      793.76      871.26     50.68 o 
  -5   9   7      234.99      233.34     15.88 o 
  -3   9   7       10.91       43.96     12.26 o 
  -1   9   7       17.38       51.90      9.28 o 
   1   9   7      648.29      708.92     60.50 o 
   3   9   7      924.21     1028.74     50.67 o 
   5   9   7       14.13       36.02      6.72 o 
   7   9   7      220.03      213.64     20.33 o 
   9   9   7      349.41      353.71     26.58 o 
 -12  10   7      149.97      138.96     19.13 o 
 -10  10   7       11.05       32.13      8.71 o 
  -8  10   7     2288.68     2407.85     88.89 o 
  -6  10   7     6815.62     6542.17    134.68 o 
  -4  10   7     1900.84     2048.93     72.15 o 
  -2  10   7     1916.76     1814.60     64.17 o 
   0  10   7      117.98      181.05     23.79 o 
   2  10   7     3810.33     3694.24    101.80 o 
   4  10   7    10734.17    10674.90    169.07 o 
   6  10   7     3875.06     4001.29     86.51 o 
   8  10   7     1350.79     1473.53     70.59 o 
 -11  11   7       34.04       50.79     12.80 o 
  -9  11   7      239.84      216.95     21.82 o 
  -7  11   7       23.20       47.56     10.50 o 
  -5  11   7      199.49      290.86     23.89 o 
  -3  11   7       94.78      127.38     10.60 o 
  -1  11   7       79.89       87.53     11.94 o 
   1  11   7       74.77       99.27     15.39 o 
   3  11   7      123.05      189.83     33.18 o 
   5  11   7        6.00       27.58     12.01 o 
   7  11   7       79.01       78.84     13.30 o 
   9  11   7        0.85       24.65      7.68 o 
 -10  12   7      211.34      223.44     52.02 o 
  -8  12   7     1017.41      926.20     58.77 o 
  -6  12   7     7558.81     7512.26    154.05 o 
  -4  12   7     2652.70     2845.35     90.59 o 
  -2  12   7     4241.38     4174.06    104.45 o 
   0  12   7     2705.98     2570.86    133.88 o 
   2  12   7       29.89       33.74     12.51 o 
   4  12   7     5950.88     5971.08    141.49 o 
   6  12   7     6089.98     6173.70    119.65 o 
   8  12   7      190.72      161.04     23.75 o 
  -9  13   7      129.04      149.19     24.69 o 
  -7  13   7       14.29       52.37      9.85 o 
  -5  13   7      155.01      160.89     15.03 o 
  -3  13   7      100.74      151.81     15.42 o 
  -1  13   7       71.89       83.69     14.82 o 
   1  13   7      872.60      842.13     59.03 o 
   3  13   7      438.01      398.00     40.31 o 
   5  13   7      198.46      133.46     17.99 o 
   7  13   7      255.01      253.30     20.85 o 
 -10  14   7     3627.62     3514.10    136.47 o 
  -8  14   7      217.60      185.25     20.76 o 
  -6  14   7      151.09      180.44     18.55 o 
  -4  14   7      866.15      826.17     52.14 o 
  -2  14   7      687.26      616.15     55.38 o 
   0  14   7     7126.95     7165.18    175.86 o 
   2  14   7     1522.10     1428.14     78.22 o 
   4  14   7     1148.43      992.46     65.07 o 
   6  14   7      152.17      166.86     24.59 o 
  -9  15   7      960.34     1037.18     69.95 o 
  -7  15   7       34.87       71.74     12.92 o 
  -5  15   7      230.89      271.96     20.70 o 
  -3  15   7     1190.41     1132.04     71.36 o 
  -1  15   7     2910.75     2971.16    166.57 o 
   1  15   7     1187.39     1220.43     77.03 o 
   3  15   7      283.07      261.62     32.30 o 
   5  15   7       10.85       53.73     11.98 o 
   7  15   7      499.55      440.89     47.33 o 
  -8  16   7      345.18      345.47     32.77 o 
  -6  16   7       11.90       55.03     15.19 o 
  -4  16   7       11.24       51.33      9.60 o 
  -2  16   7     2300.96     2251.90    111.68 o 
   0  16   7     2198.15     2229.48    107.89 o 
   2  16   7      670.85      676.67     59.48 o 
   4  16   7       45.74       60.26     18.18 o 
   6  16   7       46.23       68.35     28.01 o 
  -7  17   7        0.06       55.66     14.72 o 
  -5  17   7      212.55      212.24     28.83 o 
  -3  17   7     1514.71     1398.84     92.32 o 
  -1  17   7     2025.31     2173.97    110.94 o 
   1  17   7     1442.39     1506.30     91.40 o 
   3  17   7       16.97       46.58     13.42 o 
   5  17   7      556.57      470.58     39.73 o 
  -6  18   7      136.75       93.56     14.34 o 
  -4  18   7      333.20      353.02     45.72 o 
  -2  18   7      255.09      253.39     27.15 o 
   0  18   7      533.68      472.46     56.70 o 
   2  18   7       27.53       58.11     23.86 o 
  -3  19   7       79.94       91.64     20.44 o 
  -1  19   7      137.79      125.87     17.25 o 
   1  19   7      189.24      178.55     38.81 o 
 -14   0   8     2015.93     1986.66    116.14 o 
 -12   0   8      836.41      855.00     70.97 o 
 -10   0   8      112.64      127.10     16.81 o 
  -8   0   8     4472.24     4576.85    129.73 o 
  -4   0   8    15951.26    15737.28    349.23 o 
  -2   0   8     7262.02     6895.60    192.22 o 
   0   0   8    18002.03    19788.05    411.94 o 
 -13   1   8      278.66      192.98     17.33 o 
 -11   1   8      151.59      188.51     18.09 o 
  -9   1   8     1646.42     1713.42     63.33 o 
  -7   1   8     1513.22     1440.47     49.74 o 
  -5   1   8      564.69      603.05     29.45 o 
  -3   1   8        7.04       38.58      4.36 o 
  -1   1   8     1460.25     1398.17     31.95 o 
   1   1   8        5.20       26.24      3.57 o 
 -12   2   8       18.38       52.13     11.45 o 
 -10   2   8     1707.90     1617.43     61.57 o 
  -8   2   8      345.95      449.96     28.73 o 
  -6   2   8     1935.43     1778.23     52.50 o 
  -4   2   8     1674.54     1354.63     41.04 o 
  -2   2   8      297.24      347.38     18.71 o 
   0   2   8     5995.76     5646.32     73.25 o 
   2   2   8     3124.95     3107.88     36.88 o 
 -13   3   8      501.85      452.05     35.79 o 
 -11   3   8       55.96       58.52      9.06 o 
  -9   3   8      134.54      203.05     16.09 o 
  -7   3   8      130.79      216.87     14.49 o 
  -5   3   8     2278.97     2143.97     63.59 o 
  -3   3   8       67.68      113.16     11.88 o 
  -1   3   8      640.25      644.66     23.46 o 
   1   3   8     2501.89     2403.45     56.17 o 
   3   3   8     1467.76     1414.98     33.64 o 
   5   3   8      143.58      144.90     13.51 o 
   7   3   8      443.11      343.07     21.87 o 
   9   3   8       74.22       82.63     13.99 o 
  11   3   8        1.14        7.69      3.14 o 
 -12   4   8     1911.06     1779.22    131.97 o 
 -10   4   8     5496.40     5414.50    112.71 o 
  -8   4   8     1250.93     1290.55     51.10 o 
  -6   4   8       86.88       69.01     10.63 o 
  -4   4   8      232.25      317.31     22.61 o 
  -2   4   8      253.87      279.17     33.28 o 
   0   4   8    22389.04    23440.60    264.34 o 
   2   4   8      711.72      633.32     22.18 o 
   4   4   8      114.26      132.57      6.26 o 
   6   4   8      170.13      192.74     24.37 o 
   8   4   8        6.51       22.91      6.41 o 
  10   4   8     2911.61     3467.56     99.55 o 
 -13   5   8     1433.32     1368.95     67.06 o 
 -11   5   8     1585.43     1593.86     65.99 o 
  -9   5   8     4071.46     4159.33     96.13 o 
  -7   5   8       51.59       67.99      6.96 o 
  -5   5   8      996.20     1041.66     40.94 o 
  -3   5   8    10960.04    11188.71    147.12 o 
  -1   5   8     6267.82     6206.62    106.12 o 
   1   5   8     2013.78     1728.68     41.78 o 
   3   5   8      638.80      634.26     27.70 o 
   5   5   8     4364.10     4230.68     47.73 o 
   7   5   8      594.67      556.55     16.00 o 
 -12   6   8     1466.71     1504.48     67.92 o 
 -10   6   8      493.59      587.02     49.36 o 
  -8   6   8      480.92      548.31     35.87 o 
  -6   6   8     1008.96      983.17     42.54 o 
  -4   6   8     3486.73     3438.07     71.00 o 
  -2   6   8    25781.57    25147.39    305.57 o 
   0   6   8     4141.21     4083.84     82.21 o 
   2   6   8     2992.95     2920.77     57.54 o 
   4   6   8      906.64      865.32     28.01 o 
   6   6   8     1947.84     1924.20     38.98 o 
   8   6   8     2620.03     2484.02     69.62 o 
  10   6   8     1421.86     1492.93     72.23 o 
 -13   7   8      614.05      541.11     46.03 o 
 -11   7   8     1227.33     1274.80     61.36 o 
  -9   7   8      187.74      248.40     15.21 o 
  -7   7   8     1286.00     1192.98     49.58 o 
  -5   7   8      569.01      589.45     33.33 o 
  -3   7   8     1451.91     1322.84     50.92 o 
  -1   7   8    20515.93    20948.51    324.78 o 
   1   7   8     4294.24     4465.72    106.03 o 
   3   7   8       74.93      127.77     15.02 o 
   5   7   8      862.00      689.39     27.88 o 
   7   7   8      782.01      759.76     28.58 o 
   9   7   8      940.01      955.67     32.56 o 
 -12   8   8      257.34      213.03     24.55 o 
 -10   8   8       47.26       47.20     10.82 o 
  -8   8   8      358.78      438.06     25.34 o 
  -6   8   8      392.96      502.47     30.40 o 
  -4   8   8      857.28      889.21     45.32 o 
  -2   8   8     1306.96     1253.12     49.76 o 
   0   8   8       32.49       63.98      8.40 o 
   2   8   8       40.21       92.66     12.02 o 
   4   8   8      496.52      495.05     33.37 o 
   6   8   8      102.15      120.68     12.13 o 
   8   8   8        3.67       23.27      7.00 o 
  10   8   8      185.26      168.49     15.52 o 
 -11   9   8       17.55       49.42      9.88 o 
  -9   9   8       24.99       73.83     13.19 o 
  -7   9   8     2807.56     2714.87     89.36 o 
  -5   9   8     1746.86     1941.80     70.57 o 
  -3   9   8     1578.41     1752.82     70.21 o 
  -1   9   8       32.17       53.10      7.99 o 
   1   9   8      537.54      507.11     53.09 o 
   3   9   8     2795.98     2790.73     82.35 o 
   5   9   8     8849.64     8614.28    114.17 o 
   7   9   8     3692.67     3744.40    103.68 o 
   9   9   8      417.92      416.45     33.60 o 
 -12  10   8      192.47      166.40     23.15 o 
 -10  10   8        6.97       38.14     10.35 o 
  -8  10   8       26.88       58.48     11.37 o 
  -6  10   8      624.77      608.94     38.30 o 
  -4  10   8      423.65      493.29     37.75 o 
  -2  10   8      145.19      181.93     16.05 o 
   0  10   8      219.29      239.10     26.89 o 
   2  10   8       30.29       31.00      7.99 o 
   4  10   8        0.93       21.29      7.86 o 
   6  10   8       66.49       51.31      9.58 o 
   8  10   8      211.49      196.88     18.17 o 
 -11  11   8        0.08       31.14     23.22 o 
  -9  11   8     1684.83     1437.95     74.90 o 
  -7  11   8     4604.41     4267.22    117.83 o 
  -5  11   8    11264.63    11218.98    202.98 o 
  -3  11   8     2021.93     2066.08     74.10 o 
  -1  11   8     4966.74     4963.53    127.01 o 
   1  11   8        2.02       20.36     12.99 o 
   3  11   8      213.81      260.85     30.33 o 
   5  11   8     7101.28     7231.94    119.59 o 
   7  11   8      552.44      612.35     36.83 o 
 -10  12   8      129.08       96.24     14.99 o 
  -8  12   8       55.36       59.45     13.35 o 
  -6  12   8      278.13      291.07     20.22 o 
  -4  12   8      376.55      454.28     30.48 o 
  -2  12   8      429.02      407.85     31.11 o 
   0  12   8      385.32      347.38     53.04 o 
   2  12   8       20.20       26.34     10.88 o 
   4  12   8       54.19       63.51     11.78 o 
   6  12   8      603.76      598.00     38.56 o 
   8  12   8       64.50       56.27     11.71 o 
  -9  13   8     1358.35     1285.51     74.09 o 
  -7  13   8      215.94      259.46     20.75 o 
  -5  13   8     1381.81     1383.20     68.37 o 
  -3  13   8      294.25      292.80     43.92 o 
  -1  13   8     3640.46     3570.34    123.42 o 
   1  13   8      670.41      621.13     52.46 o 
   3  13   8       34.59       62.02     23.31 o 
   5  13   8     3684.67     3778.97     96.81 o 
   7  13   8      282.21      163.68     21.02 o 
 -10  14   8     2159.45     2102.33     99.98 o 
  -8  14   8      107.68      131.95     16.75 o 
  -6  14   8       63.23      104.08     16.08 o 
  -4  14   8      630.18      705.36     71.21 o 
  -2  14   8       34.47       61.23     10.90 o 
   0  14   8     1400.24     1335.63     77.88 o 
   2  14   8      544.36      570.53     51.65 o 
   4  14   8       85.61       79.09     20.55 o 
   6  14   8      171.85      117.57     18.73 o 
  -9  15   8     2520.84     2886.53    114.97 o 
  -7  15   8       17.83       77.59     18.79 o 
  -5  15   8       68.41       86.12     13.97 o 
  -3  15   8       37.51       75.82      9.79 o 
  -1  15   8     4188.60     4059.13    142.50 o 
   1  15   8     3903.64     3977.26    146.45 o 
   3  15   8     2823.37     2836.59    112.91 o 
   5  15   8      539.92      467.37     39.48 o 
  -8  16   8      764.85      688.98     55.91 o 
  -6  16   8      113.08       98.47     15.68 o 
  -4  16   8      435.48      401.81     30.48 o 
  -2  16   8     1306.38     1367.77     89.08 o 
   0  16   8     3096.36     3105.12    149.47 o 
   2  16   8     2660.20     2691.87    116.88 o 
   4  16   8      557.67      503.46     63.51 o 
  -7  17   8       32.82       52.60     17.88 o 
  -5  17   8        1.73       42.42     13.96 o 
  -3  17   8      412.19      341.09     41.18 o 
  -1  17   8     1443.81     1388.77     79.38 o 
   1  17   8      316.17      311.89     41.79 o 
   3  17   8       10.67       55.73     15.37 o 
  -4  18   8     1001.99      999.72     83.88 o 
  -2  18   8      410.53      306.46     38.46 o 
   0  18   8     1041.70     1069.50     81.87 o 
   2  18   8       58.28       37.52     15.30 o 
  -3  19   8        9.65       44.84     12.31 o 
  -1  19   8      528.06      409.67     35.93 o 
 -13   1   9      522.73      425.57     27.85 o 
 -11   1   9      989.78      973.25     51.16 o 
  -9   1   9      130.11      160.19     12.21 o 
  -7   1   9     4775.81     4721.51     90.66 o 
  -5   1   9     9790.86     9365.99    136.58 o 
  -3   1   9     2702.02     2491.02     52.49 o 
  -1   1   9       86.94      110.00      8.06 o 
   1   1   9     4118.36     4440.92     67.09 o 
 -12   2   9      270.01      295.30     21.58 o 
 -10   2   9      665.83      705.80     42.13 o 
  -8   2   9       18.20       51.54      7.52 o 
  -6   2   9        2.86       53.34     11.20 o 
  -4   2   9     1910.85     1942.46     50.49 o 
  -2   2   9       93.78      107.24     13.06 o 
   0   2   9     1541.07     1475.07     31.26 o 
   2   2   9      290.72      261.95     11.48 o 
 -13   3   9       50.12       59.50     10.81 o 
 -11   3   9      917.33      879.56     49.70 o 
  -9   3   9     1608.09     1624.53     60.55 o 
  -7   3   9      548.59      659.54     35.80 o 
  -5   3   9      576.43      492.17     27.05 o 
  -3   3   9      438.37      448.66     24.11 o 
  -1   3   9     5913.80     5900.76     85.67 o 
   1   3   9     3258.56     3119.13     47.25 o 
   3   3   9     7569.41     7259.99    175.86 o 
 -12   4   9     1201.79     1211.42     60.63 o 
 -10   4   9      293.47      372.82     21.56 o 
  -8   4   9     1728.03     1630.69     58.96 o 
  -6   4   9      112.31      126.03     13.49 o 
  -4   4   9      401.91      426.48     39.15 o 
  -2   4   9      276.10      265.37     18.00 o 
   0   4   9     3790.46     3795.42    119.72 o 
   2   4   9      955.59      823.96     29.90 o 
   4   4   9       91.38       82.84     12.48 o 
   6   4   9      616.64      579.59     20.58 o 
   8   4   9      135.66      128.29     16.35 o 
 -13   5   9      937.25      869.21     55.61 o 
 -11   5   9     1182.08     1214.09     59.37 o 
  -9   5   9     1348.87     1216.59     53.87 o 
  -7   5   9      673.53      572.48     34.83 o 
  -5   5   9      232.80      321.08     26.12 o 
  -3   5   9        4.49       46.59      8.88 o 
  -1   5   9    13229.35    13846.06    186.84 o 
   1   5   9     2385.89     1995.62     57.85 o 
   3   5   9      799.89      728.16     24.49 o 
   5   5   9        7.48       22.02      9.82 o 
   7   5   9      122.39      134.26     18.79 o 
   9   5   9      458.29      488.74     33.97 o 
 -12   6   9     1698.80     1676.15     72.86 o 
 -10   6   9     2077.42     2131.60     74.57 o 
  -8   6   9      638.67      731.14     71.51 o 
  -6   6   9      216.62      257.15     16.79 o 
  -4   6   9      107.20      114.47     13.88 o 
  -2   6   9    11630.25    11955.94    140.43 o 
   0   6   9    14226.14    14390.97    138.23 o 
   2   6   9     5534.43     5257.32     77.00 o 
   4   6   9        6.38       12.71      3.87 o 
   6   6   9      538.13      567.99     16.51 o 
   8   6   9      175.87      175.17     25.86 o 
  10   6   9     4420.56     4722.77    122.78 o 
 -13   7   9      386.52      341.87     29.25 o 
 -11   7   9       48.09       85.73     12.15 o 
  -9   7   9        2.13       47.38      9.69 o 
  -7   7   9       27.33       57.99      9.61 o 
  -5   7   9      504.35      591.29     41.09 o 
  -3   7   9     1831.60     1723.66     59.07 o 
  -1   7   9     3492.76     3533.25     76.61 o 
   1   7   9     2490.94     2775.77     76.83 o 
   3   7   9      616.24      637.41     34.54 o 
   5   7   9      121.09      107.31      9.93 o 
   7   7   9      174.12      121.93     11.15 o 
   9   7   9       59.46       50.64      9.45 o 
 -12   8   9       11.69       72.66     12.27 o 
 -10   8   9      786.61      771.91     46.91 o 
  -8   8   9       83.20      166.39     12.52 o 
  -6   8   9     5389.20     5437.21    120.29 o 
  -4   8   9     2895.90     3087.98     84.33 o 
  -2   8   9      909.78      946.46     44.20 o 
   0   8   9     4096.81     4429.08     86.70 o 
   2   8   9      981.22     1021.71     56.48 o 
   4   8   9      402.24      363.60     28.10 o 
   6   8   9     2685.37     2700.39     55.53 o 
   8   8   9      693.56      712.04     27.22 o 
 -11   9   9       15.74       58.72     11.51 o 
  -9   9   9      158.79      189.67     25.63 o 
  -7   9   9     1784.27     1729.53     73.60 o 
  -5   9   9      435.11      512.06     34.77 o 
  -3   9   9     3046.46     3086.24     84.57 o 
  -1   9   9       17.11       74.87     11.29 o 
   1   9   9        9.55       26.92     11.00 o 
   3   9   9      501.05      524.22     37.05 o 
   5   9   9        5.91       25.26      7.82 o 
   7   9   9      131.92      128.74     12.90 o 
   9   9   9        6.28       21.19      5.56 o 
 -12  10   9     1414.15     1629.02     88.05 o 
 -10  10   9        3.29       66.63     10.41 o 
  -8  10   9     1394.42     1415.84     70.05 o 
  -6  10   9     9715.14     9413.71    166.32 o 
  -4  10   9     7177.00     7340.56    138.18 o 
  -2  10   9     5016.33     5121.75    109.42 o 
   0  10   9      402.45      408.16     36.16 o 
   2  10   9        2.32       54.92     15.98 o 
   4  10   9     2349.04     2572.49     82.46 o 
   6  10   9     2379.60     2405.34     63.34 o 
   8  10   9     3729.71     3798.36    114.91 o 
 -11  11   9       60.23       86.79     19.76 o 
  -9  11   9       65.34      108.74     15.32 o 
  -7  11   9      139.79      177.36     32.87 o 
  -5  11   9        9.10       36.00     10.85 o 
  -3  11   9       41.33       50.39      8.43 o 
  -1  11   9       87.27      174.12     16.56 o 
   1  11   9       79.66       68.83     16.94 o 
   3  11   9        6.36       37.01     24.73 o 
   5  11   9      163.57      190.53     18.04 o 
   7  11   9      383.06      359.51     27.64 o 
 -10  12   9       55.00      126.70     15.28 o 
  -8  12   9       91.79      101.47     13.30 o 
  -6  12   9     3381.80     3011.62    100.49 o 
  -4  12   9      190.40      228.42     14.98 o 
  -2  12   9        8.40       56.23      8.04 o 
   0  12   9      299.66      353.49     31.87 o 
   2  12   9      315.63      299.88     31.68 o 
   4  12   9     2857.86     2966.95     99.10 o 
   6  12   9      421.27      452.38     33.28 o 
  -9  13   9       62.42       87.87     11.40 o 
  -7  13   9       40.12       79.34     10.75 o 
  -5  13   9     1351.39     1355.52     69.36 o 
  -3  13   9      473.28      485.95     37.89 o 
  -1  13   9      738.13      701.96     57.30 o 
   1  13   9        0.64       65.07     17.09 o 
   3  13   9      215.72      223.76     26.98 o 
   5  13   9        9.14       33.83      7.21 o 
   7  13   9      231.76      123.16     26.61 o 
  -8  14   9      457.52      452.46     35.80 o 
  -6  14   9       10.75       38.84      9.89 o 
  -4  14   9       77.40      102.95     12.12 o 
  -2  14   9      106.79      107.16     11.50 o 
   0  14   9     3930.46     4018.63    111.34 o 
   2  14   9      719.69      775.69     59.80 o 
   4  14   9     1008.45      983.05     64.19 o 
   6  14   9      160.25      137.26     20.31 o 
  -9  15   9     2147.30     2168.27    114.55 o 
  -7  15   9     1300.31     1338.80     76.67 o 
  -5  15   9      156.04      169.62     29.43 o 
  -3  15   9       50.12       68.30     12.85 o 
  -1  15   9      849.27      831.34     78.50 o 
   1  15   9     3444.95     3302.35    124.46 o 
   3  15   9     1569.89     1401.92    105.10 o 
   5  15   9      250.48      230.99     34.68 o 
  -8  16   9      673.28      504.55     71.27 o 
  -6  16   9      570.18      597.20     50.31 o 
  -4  16   9        5.31       47.86     13.34 o 
  -2  16   9      586.66      715.01     66.33 o 
   0  16   9     1156.33     1242.01     68.70 o 
   2  16   9     2458.96     2368.04    108.63 o 
   4  16   9      394.40      365.49     43.30 o 
  -5  17   9      538.04      554.39     48.08 o 
  -3  17   9       45.87       99.30     56.73 o 
  -1  17   9     1335.02     1414.31     76.72 o 
   1  17   9      793.85      899.37     73.90 o 
   3  17   9      672.58      649.22     85.17 o 
  -4  18   9      108.84      117.88     22.80 o 
  -2  18   9      407.85      383.48     39.19 o 
   0  18   9      140.11      169.18     26.44 o 
 -12   0  10     5541.30     5639.54    180.87 o 
 -10   0  10     1927.51     1944.02     98.03 o 
  -8   0  10     4072.48     4058.39    127.57 o 
  -6   0  10    11561.82    11709.71    195.49 o 
  -4   0  10     3236.86     3144.49     91.24 o 
  -2   0  10    10502.77    10108.21    181.74 o 
   0   0  10     4551.83     4827.14     96.76 o 
 -13   1  10       20.04       66.09     17.06 o 
 -11   1  10     1316.92     1312.55     60.25 o 
  -9   1  10       16.49       61.45     10.86 o 
  -7   1  10        3.25       38.35      7.87 o 
  -5   1  10       61.32       93.80     21.32 o 
  -3   1  10     1905.23     1937.32     48.19 o 
  -1   1  10      171.48      216.12     10.46 o 
   1   1  10      122.81      141.02     13.18 o 
 -12   2  10       23.56       62.16     11.37 o 
 -10   2  10       78.85      107.97     11.96 o 
  -8   2  10     1562.54     1539.59     60.29 o 
  -6   2  10      401.35      411.34     22.04 o 
  -4   2  10     2926.92     2792.66     63.24 o 
  -2   2  10     6396.01     6706.25     98.91 o 
   0   2  10     1266.49     1151.81     28.83 o 
   2   2  10      873.58      702.63     28.12 o 
 -13   3  10      669.50      593.79     41.82 o 
 -11   3  10        3.28       49.68      9.31 o 
  -9   3  10     2049.05     2193.86     72.00 o 
  -7   3  10        2.37       37.04      7.18 o 
  -5   3  10       15.21       56.95      8.57 o 
  -3   3  10       46.01       39.02      7.57 o 
  -1   3  10      499.59      536.49     23.25 o 
   1   3  10      764.96      647.69     22.55 o 
   3   3  10     2849.40     2667.05     47.05 o 
 -12   4  10       82.58       83.51     13.06 o 
 -10   4  10     3210.28     3299.01     91.84 o 
  -8   4  10     1312.81     1409.55     56.01 o 
  -6   4  10      246.53      327.54     22.81 o 
  -4   4  10      661.33      700.61     32.94 o 
  -2   4  10      273.82      368.07     33.14 o 
   0   4  10     3513.56     3505.69     62.01 o 
   2   4  10     5837.16     5160.40     72.82 o 
   4   4  10     3900.46     3569.69     98.59 o 
 -13   5  10       25.40       53.51     11.51 o 
 -11   5  10     1612.21     1620.37     69.07 o 
  -9   5  10     3890.84     3881.34     96.68 o 
  -7   5  10      387.56      489.32     55.08 o 
  -5   5  10       96.47      157.95     11.58 o 
  -3   5  10     2036.91     2080.14     54.22 o 
  -1   5  10      487.68      383.35     30.76 o 
   1   5  10     5781.69     5556.54     76.13 o 
   3   5  10     1353.03     1182.08     29.67 o 
   5   5  10      167.21      164.84     15.66 o 
   7   5  10      578.72      640.42     24.56 o 
 -12   6  10      779.98      764.80     51.73 o 
 -10   6  10      742.02      742.35     45.67 o 
  -8   6  10     2149.66     2216.55     71.71 o 
  -6   6  10       21.82       55.16      8.22 o 
  -4   6  10       43.33       74.07      8.59 o 
  -2   6  10      142.82      211.55     17.98 o 
   0   6  10      815.61      834.23     34.72 o 
   2   6  10     4322.59     4225.25     69.49 o 
   4   6  10      101.80      121.63      9.59 o 
   6   6  10      920.77      881.49     34.67 o 
   8   6  10      231.01      214.46     16.17 o 
 -11   7  10     1309.10     1318.47     64.26 o 
  -9   7  10     2354.06     2245.14     76.53 o 
  -7   7  10      695.34      775.98     49.27 o 
  -5   7  10      694.50      749.34     38.66 o 
  -3   7  10       42.66       90.96      9.87 o 
  -1   7  10     4128.94     4066.17     83.56 o 
   1   7  10     3820.73     3912.42     74.21 o 
   5   7  10        1.66       12.66      4.56 o 
   7   7  10      237.31      240.40     35.15 o 
   9   7  10       58.13       44.92      8.42 o 
 -12   8  10       89.38      100.08     14.79 o 
 -10   8  10        2.37       51.59      8.08 o 
  -8   8  10      668.38      646.98     40.89 o 
  -6   8  10      252.76      278.07     27.10 o 
  -4   8  10      336.41      427.16     32.70 o 
  -2   8  10      230.21      239.64     17.91 o 
   0   8  10       28.11       30.93      8.30 o 
   2   8  10     1853.49     1855.09     54.78 o 
   4   8  10      184.28      176.65     13.88 o 
   6   8  10      369.55      343.78     18.60 o 
   8   8  10       22.98       30.57     10.41 o 
 -11   9  10       49.75       62.25     13.26 o 
  -9   9  10        0.01       52.81      8.86 o 
  -7   9  10      838.18      933.65    113.01 o 
  -5   9  10    13394.16    13493.64    281.57 o 
  -3   9  10    39886.31    40019.87    374.27 o 
  -1   9  10      876.89     1013.07     47.13 o 
   1   9  10      523.78      460.56     37.27 o 
   3   9  10      951.85      896.79     39.62 o 
   5   9  10     2190.02     2257.74     62.23 o 
   7   9  10     3040.63     3220.93     78.18 o 
 -10  10  10        0.12       55.45     15.35 o 
  -8  10  10        0.55       50.09     13.62 o 
  -6  10  10      237.00      294.48     20.39 o 
  -4  10  10     1785.45     1829.60     71.71 o 
  -2  10  10      142.11      170.95     16.15 o 
   0  10  10      127.88      118.53     10.72 o 
   2  10  10      148.62      121.88     10.59 o 
   4  10  10      144.14       77.28     26.27 o 
   6  10  10      166.35      124.91     15.81 o 
   8  10  10       12.38       29.80      5.63 o 
 -11  11  10      808.87      631.63     49.99 o 
  -9  11  10        0.07       52.65     12.29 o 
  -7  11  10       84.53       94.03     11.44 o 
  -5  11  10     5159.38     5037.22    124.20 o 
  -3  11  10      724.40      804.81     45.18 o 
  -1  11  10      193.71      221.36     16.82 o 
   1  11  10       48.25       90.94     10.27 o 
   3  11  10      115.76       89.32     14.85 o 
   5  11  10     2688.00     2853.10     73.35 o 
   7  11  10     1703.20     1800.15     56.52 o 
 -10  12  10      402.18      344.63     33.63 o 
  -8  12  10      339.09      322.12     40.21 o 
  -6  12  10      133.97      133.32     18.61 o 
  -4  12  10      283.11      329.94     22.52 o 
  -2  12  10      532.26      595.64     41.88 o 
   0  12  10      124.56      187.25     18.54 o 
   2  12  10       66.79       86.04     10.27 o 
   4  12  10      378.64      331.04     65.42 o 
   6  12  10        8.23       23.79      9.85 o 
  -9  13  10      285.29      248.72     22.80 o 
  -7  13  10       11.65       33.37      9.15 o 
  -5  13  10      571.29      586.35     38.07 o 
  -3  13  10     2328.91     2263.07     85.82 o 
  -1  13  10       20.26       63.53     14.88 o 
   1  13  10       90.67      103.32     24.06 o 
   3  13  10      447.61      488.89     44.68 o 
   5  13  10      526.02      478.81     36.30 o 
  -8  14  10      409.26      333.95     30.28 o 
  -6  14  10      101.10      118.52     14.37 o 
  -4  14  10        3.08       31.64     11.49 o 
  -2  14  10      246.42      234.17     31.26 o 
   0  14  10      778.02      825.62     52.20 o 
   2  14  10     1356.22     1236.13     73.06 o 
   4  14  10       83.52       88.20     16.34 o 
  -7  15  10      774.76      694.61     54.89 o 
  -5  15  10      163.57      182.03     23.17 o 
  -3  15  10       11.28       51.18     13.17 o 
  -1  15  10     1366.03     1405.69     86.73 o 
   1  15  10     2464.23     2511.41     90.97 o 
   3  15  10     3772.85     3636.02    127.23 o 
   5  15  10       75.27       70.04     16.00 o 
  -6  16  10      320.09      207.82     23.49 o 
  -4  16  10       71.22       74.49     13.47 o 
  -2  16  10       77.96      117.78     32.21 o 
   0  16  10     3069.53     3139.79    106.87 o 
   2  16  10     2201.40     2315.69    107.16 o 
  -5  17  10       38.33       85.84     18.13 o 
  -3  17  10      211.27      194.71     24.86 o 
  -1  17  10       10.16       42.18     11.35 o 
   1  17  10      165.11      142.91     18.40 o 
  -2  18  10       51.82       68.58     12.37 o 
   0  18  10       16.41       49.30     15.76 o 
 -13   1  11     2451.04     2456.35     90.47 o 
 -11   1  11      545.83      582.13     38.51 o 
  -9   1  11       29.94       76.44      8.94 o 
  -7   1  11      848.07      809.90     41.16 o 
  -5   1  11     5544.21     5363.94     91.92 o 
  -3   1  11    12524.10    12155.25    122.46 o 
  -1   1  11     2408.22     2296.26     46.08 o 
   1   1  11      991.91      988.96     26.12 o 
 -12   2  11      309.99      256.30     18.00 o 
 -10   2  11       66.19       93.93     12.79 o 
  -8   2  11      558.63      528.26     35.61 o 
  -6   2  11      113.09      111.20     15.97 o 
  -4   2  11      816.86      868.79     36.45 o 
  -2   2  11       36.76       74.84      7.98 o 
   0   2  11      264.83      305.57     23.19 o 
   2   2  11      179.36      201.34     18.08 o 
 -13   3  11        9.64       62.39     15.51 o 
 -11   3  11     1881.94     1955.74     74.86 o 
  -9   3  11     5301.33     5433.22    113.48 o 
  -7   3  11     2885.97     2885.26     76.30 o 
  -5   3  11     2032.78     1980.97     57.66 o 
  -3   3  11     6030.46     5882.72     89.59 o 
  -1   3  11     1012.28     1038.28     32.67 o 
   1   3  11     1807.50     1753.43     37.57 o 
   3   3  11     8971.71     8287.25     69.44 o 
 -12   4  11       39.83       72.11     11.28 o 
 -10   4  11      299.27      355.78     23.18 o 
  -8   4  11     4722.59     4540.42    100.82 o 
  -6   4  11       11.88       57.50      7.08 o 
  -4   4  11     1292.62     1292.58     45.89 o 
  -2   4  11       57.78       88.68     14.98 o 
   0   4  11        5.05       29.66      7.98 o 
   2   4  11     5141.22     4798.28     69.90 o 
   4   4  11      119.10       72.67      7.64 o 
 -13   5  11        4.88       66.88     14.63 o 
 -11   5  11     1233.56     1080.82     57.70 o 
  -9   5  11     3624.08     3904.76     99.23 o 
  -7   5  11     3035.50     3046.30     80.69 o 
  -5   5  11        8.76       58.04      8.34 o 
  -3   5  11     3297.20     3296.71     69.23 o 
  -1   5  11      371.89      398.52     22.26 o 
   1   5  11      340.90      295.49     18.21 o 
   3   5  11     4993.15     4977.84     60.93 o 
   5   5  11      584.49      584.08     21.53 o 
 -12   6  11      152.12      148.24     15.57 o 
 -10   6  11     1966.47     2037.24     75.77 o 
  -8   6  11     9204.02     9189.61    146.89 o 
  -6   6  11      890.47      920.04     44.09 o 
  -4   6  11     2487.54     2502.64     65.41 o 
  -2   6  11      891.18      862.16     40.70 o 
   0   6  11     1805.69     1810.68     51.38 o 
   2   6  11     3362.55     3331.50     61.91 o 
   4   6  11     2774.67     2742.20     56.57 o 
   6   6  11      419.10      432.27     22.14 o 
 -11   7  11        3.80       48.21     10.89 o 
  -9   7  11     3605.32     3544.42     96.89 o 
  -7   7  11     1594.34     1409.44     57.31 o 
  -5   7  11      328.63      401.47     28.75 o 
  -3   7  11      648.49      646.38     56.08 o 
  -1   7  11      416.04      477.13     34.25 o 
   1   7  11      840.36      815.09     35.02 o 
   3   7  11      709.77      727.13     30.29 o 
   5   7  11      136.80      133.38      7.76 o 
   7   7  11       62.63       66.80     10.69 o 
 -12   8  11      151.54      145.96     17.89 o 
 -10   8  11      665.72      647.11     39.14 o 
  -8   8  11     2446.41     2264.40     76.72 o 
  -6   8  11      646.23      729.68     57.99 o 
  -4   8  11     7366.63     7232.61    133.50 o 
  -2   8  11     7237.23     7306.44    123.77 o 
   0   8  11      874.08      754.15     37.43 o 
   2   8  11     2262.35     2348.07     60.88 o 
   4   8  11        1.21       27.88      4.72 o 
   6   8  11      445.25      495.54     14.35 o 
   8   8  11     1704.17     1792.88     56.49 o 
 -11   9  11        3.10       46.75     10.22 o 
  -9   9  11      119.16      137.63     14.12 o 
  -7   9  11       31.95       42.82     11.90 o 
  -5   9  11      146.93      202.97     17.12 o 
  -3   9  11     3792.31     3742.78     96.48 o 
  -1   9  11        2.65       33.94      6.60 o 
   1   9  11        0.31       20.94     14.89 o 
   3   9  11      187.35      199.31     17.84 o 
   5   9  11        0.04       19.55      3.03 o 
   7   9  11      580.04      520.77     20.85 o 
 -10  10  11      153.66      180.88     22.37 o 
  -8  10  11       94.08       86.97     16.28 o 
  -6  10  11     2675.87     2731.63    101.24 o 
  -4  10  11     5177.48     5224.02    121.19 o 
  -2  10  11    16535.85    16021.21    197.07 o 
   0  10  11      203.11      239.39     24.16 o 
   2  10  11       13.41       23.78     10.66 o 
   4  10  11      833.44      758.94     37.76 o 
   6  10  11     3130.86     3411.74     68.87 o 
 -11  11  11       12.12       46.19     15.46 o 
  -9  11  11       46.62       78.14     23.62 o 
  -7  11  11       42.01       77.68     11.70 o 
  -5  11  11      136.25      136.92     15.00 o 
  -3  11  11      168.51      166.21     14.62 o 
  -1  11  11      220.63      202.54     19.93 o 
   1  11  11      160.39      128.70     13.33 o 
   3  11  11      159.40      121.76     11.41 o 
   5  11  11        2.76       36.08      7.32 o 
   7  11  11       12.54       34.86      9.79 o 
 -10  12  11        5.21       70.22     13.97 o 
  -8  12  11      466.64      352.80     27.26 o 
  -6  12  11      639.87      704.61     43.30 o 
  -4  12  11      493.27      583.21     35.66 o 
  -2  12  11     4436.90     4437.22    113.50 o 
   0  12  11        5.75       50.70     11.07 o 
   2  12  11        0.34       35.15      7.88 o 
   4  12  11      351.15      294.26     25.78 o 
   6  12  11      103.27       57.47     10.17 o 
  -9  13  11       20.43       41.14     10.81 o 
  -7  13  11       24.36       53.44     13.89 o 
  -5  13  11      563.77      527.90     35.84 o 
  -3  13  11        3.76       40.61     11.00 o 
  -1  13  11      103.16      132.80     23.50 o 
   1  13  11      120.93       98.87     14.81 o 
   3  13  11      342.83      282.52     27.30 o 
   5  13  11      182.21      139.68     14.70 o 
  -8  14  11      891.52      841.01     61.97 o 
  -6  14  11      227.64      247.52     17.98 o 
  -4  14  11      739.61      827.22     54.77 o 
  -2  14  11       95.31      102.27     14.47 o 
   0  14  11     1886.02     1904.85     78.09 o 
   2  14  11     2323.48     2297.35     82.69 o 
   4  14  11      391.43      364.71     42.24 o 
  -7  15  11     1127.54     1115.63     70.42 o 
  -5  15  11       53.40       76.47     12.48 o 
  -3  15  11       56.24       42.37     11.91 o 
  -1  15  11     2590.12     2666.34    119.48 o 
   1  15  11     1915.87     1880.17     79.52 o 
   3  15  11     1529.34     1649.22     72.59 o 
  -6  16  11       15.45       57.43     12.61 o 
  -4  16  11      437.75      419.03     54.70 o 
  -2  16  11        0.59       43.59     19.75 o 
   0  16  11     1413.26     1415.91     73.70 o 
   2  16  11     1107.34     1201.60     66.15 o 
  -5  17  11       46.94       77.71     26.36 o 
  -3  17  11      121.11      125.56     19.68 o 
  -1  17  11        0.21       58.34     20.41 o 
   1  17  11      562.66      544.47     67.35 o 
 -12   0  12     2911.27     2987.12    136.56 o 
 -10   0  12      117.02      124.09     31.07 o 
  -8   0  12       45.47       65.96     20.58 o 
  -6   0  12      565.64      556.94     47.94 o 
  -4   0  12     7916.26     7811.24    152.04 o 
  -2   0  12    23277.30    21949.81    383.23 o 
   0   0  12      858.82      660.99     33.02 o 
 -13   1  12        7.59       51.38     10.93 o 
 -11   1  12       56.74       69.76     10.65 o 
  -9   1  12      115.48      154.08     12.12 o 
  -7   1  12      510.33      593.33     32.01 o 
  -5   1  12       55.83      103.03      9.81 o 
  -3   1  12      301.45      357.79     18.94 o 
  -1   1  12     1058.65     1110.94     33.65 o 
   1   1  12        6.87       20.81      5.20 o 
 -12   2  12      105.01       96.56     12.56 o 
 -10   2  12      517.07      576.43     36.32 o 
  -8   2  12     6713.69     6554.50    120.91 o 
  -6   2  12     2210.68     2187.95     64.93 o 
  -4   2  12     3506.64     3270.05     71.00 o 
  -2   2  12     3926.33     3748.62     78.60 o 
   0   2  12      417.39      619.14     28.07 o 
   2   2  12     2146.90     2321.33     60.14 o 
 -13   3  12      206.39      136.44     17.34 o 
 -11   3  12     1046.54     1004.24     56.31 o 
  -9   3  12      639.57      679.12     38.86 o 
  -7   3  12      580.93      665.96     50.22 o 
  -5   3  12      303.02      383.65     23.95 o 
  -3   3  12     2026.53     1875.19     51.78 o 
  -1   3  12      496.28      538.63     24.83 o 
   1   3  12      875.21      960.20     28.79 o 
   3   3  12        3.06        2.47      4.81 o 
 -12   4  12      547.22      477.51     48.85 o 
 -10   4  12     2864.73     2838.63     88.98 o 
  -8   4  12     6103.44     5976.34    117.70 o 
  -6   4  12     1815.60     1781.21     60.21 o 
  -4   4  12        6.34       39.43      6.84 o 
  -2   4  12      748.68      732.86     31.66 o 
   0   4  12     2248.10     2106.41     50.61 o 
   2   4  12     5292.98     5068.23     71.38 o 
 -11   5  12      372.61      298.26     24.83 o 
  -9   5  12     2083.64     2171.96     75.86 o 
  -7   5  12     1921.80     1898.16     65.66 o 
  -5   5  12     3737.66     3583.94     81.90 o 
  -3   5  12      520.40      531.81     35.48 o 
  -1   5  12     1497.50     1379.37     46.82 o 
   1   5  12     1361.34     1349.65     39.66 o 
   3   5  12     3512.57     3136.71     29.19 o 
 -12   6  12       38.61       69.08     10.21 o 
 -10   6  12      774.29      774.90     44.63 o 
  -8   6  12     5039.93     5150.39    112.75 o 
  -6   6  12      964.55      958.75     46.02 o 
  -4   6  12     1320.29     1372.75     50.17 o 
  -2   6  12      208.24      259.52     23.93 o 
   0   6  12       77.86      117.93     13.66 o 
   2   6  12     1002.35     1019.61     34.76 o 
   4   6  12      319.92      327.69     22.29 o 
   6   6  12      117.71       99.50      9.60 o 
 -11   7  12      551.08      437.38     32.75 o 
  -9   7  12     2232.94     2165.54     78.12 o 
  -7   7  12     5636.62     5726.11    116.40 o 
  -5   7  12     3084.35     2972.74     77.82 o 
  -3   7  12     1056.32     1058.61     59.85 o 
  -1   7  12       36.27       47.07     12.22 o 
   1   7  12      192.74      155.64     20.08 o 
   3   7  12      694.90      769.08     30.50 o 
   5   7  12       51.88       47.89      7.46 o 
   7   7  12       99.52       86.02     10.66 o 
 -10   8  12      181.94      155.14     16.61 o 
  -8   8  12      615.20      667.26     39.84 o 
  -6   8  12      272.31      260.59     19.93 o 
  -4   8  12       25.96       54.30     22.46 o 
  -2   8  12     1018.80     1029.63     48.82 o 
   0   8  12      286.01      329.66     19.50 o 
   2   8  12       33.17       51.66      7.68 o 
   4   8  12       62.61       45.14      6.23 o 
   6   8  12      142.32      119.20     16.38 o 
 -11   9  12      682.62      539.32     42.62 o 
  -9   9  12       49.40       52.68      8.25 o 
  -7   9  12      149.49      144.74     30.15 o 
  -5   9  12     7390.79     7490.99    147.86 o 
  -3   9  12     5256.43     5284.96    116.01 o 
  -1   9  12      375.77      394.06     22.07 o 
   1   9  12      418.38      422.02     36.79 o 
   3   9  12     1018.80     1012.65     41.61 o 
   5   9  12     1959.92     2028.33     70.13 o 
   7   9  12     3964.43     4242.24    162.06 o 
 -10  10  12      367.43      356.94     30.51 o 
  -8  10  12        3.93       41.87     18.00 o 
  -6  10  12      455.38      465.48     36.57 o 
  -4  10  12      606.04      637.27     35.05 o 
  -2  10  12      660.89      664.95     40.75 o 
   0  10  12      369.89      366.97     26.11 o 
   2  10  12      119.24      106.59     11.01 o 
   4  10  12       65.08       75.07      8.76 o 
   6  10  12      321.79      386.38     19.85 o 
  -9  11  12      827.48      745.38     55.25 o 
  -7  11  12      174.09      129.93     15.90 o 
  -5  11  12      134.15      197.92     19.64 o 
  -3  11  12     7733.90     7804.07    175.97 o 
  -1  11  12     2274.88     2492.68     80.60 o 
   1  11  12     1613.02     1795.98     65.91 o 
   3  11  12       32.08       36.39      8.78 o 
   5  11  12     2385.17     2422.33     65.64 o 
  -8  12  12        0.73       36.07     11.33 o 
  -6  12  12       43.40       69.63     13.47 o 
  -4  12  12      148.28      166.71     16.64 o 
  -2  12  12      108.41      143.48     22.63 o 
   0  12  12      347.29      320.99     34.34 o 
   2  12  12      105.16       88.84     11.31 o 
   4  12  12      140.11      113.75     14.78 o 
  -9  13  12      863.38      715.76     60.06 o 
  -7  13  12      751.47      702.15     49.52 o 
  -5  13  12      751.80      750.60     49.90 o 
  -3  13  12      647.25      735.50     51.29 o 
  -1  13  12       56.82       96.77     17.92 o 
   1  13  12      568.72      590.08     42.53 o 
   3  13  12     2891.55     2876.13     86.90 o 
  -8  14  12      917.14      917.89     83.25 o 
  -6  14  12      152.28      169.70     16.26 o 
  -4  14  12       79.84      115.01     26.15 o 
  -2  14  12       89.48       92.39     13.82 o 
   0  14  12      411.69      385.73     30.45 o 
   2  14  12     1933.53     1938.05     77.10 o 
   4  14  12      286.33      264.76     25.02 o 
  -7  15  12     1776.77     1849.04     93.35 o 
  -5  15  12       65.13       63.64     12.20 o 
  -3  15  12      501.92      536.07     46.16 o 
  -1  15  12      607.26      540.74     56.69 o 
   1  15  12     2115.29     2002.13     82.97 o 
  -4  16  12       22.63       57.38     24.95 o 
  -2  16  12        9.77       61.38     17.93 o 
   0  16  12      532.10      401.70     27.86 o 
 -11   1  13     1174.55     1161.53     59.94 o 
  -9   1  13        0.01       37.23      9.70 o 
  -7   1  13      749.76      703.93     41.39 o 
  -5   1  13        5.09       46.58      8.76 o 
  -3   1  13    11047.85    11186.54    144.37 o 
  -1   1  13     4984.25     4748.23     70.35 o 
   1   1  13     1056.45      764.66     24.31 o 
 -12   2  13        6.55       56.36     13.13 o 
 -10   2  13      298.68      308.62     25.32 o 
  -8   2  13      573.96      612.29     37.55 o 
  -6   2  13      260.38      256.36     22.65 o 
  -4   2  13      193.68      292.56     17.95 o 
  -2   2  13       46.24       88.59     10.50 o 
   0   2  13     1306.74     1289.03     38.67 o 
   2   2  13      463.34      465.19     26.83 o 
 -11   3  13        0.14       38.26      9.55 o 
  -9   3  13     1661.77     1682.57     67.62 o 
  -7   3  13     1868.81     1790.79     63.76 o 
  -5   3  13      105.89      135.25     11.20 o 
  -3   3  13      428.33      454.92     39.42 o 
  -1   3  13      388.59      343.76     21.50 o 
   1   3  13      433.34      514.46     21.79 o 
 -12   4  13       27.97       49.29      9.79 o 
 -10   4  13       86.54      133.61     15.76 o 
  -8   4  13     5154.55     5205.35    117.74 o 
  -6   4  13       29.36       70.28      9.92 o 
  -4   4  13     1013.96     1015.06     43.02 o 
  -2   4  13       74.86       87.06     14.27 o 
   0   4  13       85.11      113.26      8.84 o 
   2   4  13     2166.60     2076.83     38.64 o 
 -11   5  13       51.65       88.58     14.24 o 
  -9   5  13      873.68      881.83     46.58 o 
  -7   5  13     4745.98     4701.48    104.28 o 
  -5   5  13     2808.02     2816.54     74.30 o 
  -3   5  13     1225.43     1293.61     46.05 o 
  -1   5  13     1352.45     1296.76     46.31 o 
   1   5  13     1212.32     1289.50     38.31 o 
   3   5  13     3555.21     3726.14     96.03 o 
 -12   6  13       14.92       68.05     12.29 o 
 -10   6  13      261.85      211.49     18.20 o 
  -8   6  13     4488.79     4385.01    106.44 o 
  -6   6  13     3701.39     3793.27     91.52 o 
  -4   6  13     1953.59     1937.65     60.52 o 
  -2   6  13       82.02      116.97     12.23 o 
   0   6  13       77.30       60.94     12.40 o 
   2   6  13     1464.28     1636.73     43.73 o 
   4   6  13     1431.46     1548.63     43.75 o 
 -11   7  13       10.65       60.28     13.30 o 
  -9   7  13      607.86      623.89     38.75 o 
  -7   7  13      428.62      488.93     26.24 o 
  -5   7  13     1014.59     1156.04     50.75 o 
  -3   7  13      191.34      234.38     25.26 o 
  -1   7  13      355.38      354.81     25.32 o 
   1   7  13       41.41       31.16      9.53 o 
   3   7  13      172.02      189.06     14.48 o 
   5   7  13        1.56       17.70      6.89 o 
 -10   8  13      686.08      670.13     44.52 o 
  -8   8  13     1087.32     1015.93     51.88 o 
  -6   8  13      697.81      728.43     65.14 o 
  -4   8  13      390.06      398.17     42.47 o 
  -2   8  13      599.97      664.62     39.27 o 
   0   8  13        2.98       29.37      6.45 o 
   2   8  13     1292.03     1311.21     46.36 o 
   4   8  13      113.65      105.47     10.27 o 
   6   8  13      369.00      444.82     34.32 o 
 -11   9  13        9.59       57.50     11.28 o 
  -9   9  13       47.72       89.64     16.79 o 
  -7   9  13      149.01      206.47     20.44 o 
  -5   9  13      169.38      173.19     26.25 o 
  -3   9  13       88.34      120.88     13.92 o 
  -1   9  13       87.53      120.30     17.13 o 
   1   9  13        0.09       30.27     10.28 o 
   3   9  13        6.98       28.97      6.49 o 
   5   9  13      110.81       90.85      9.00 o 
 -10  10  13      439.70      371.51     31.76 o 
  -8  10  13       18.04       76.07     14.09 o 
  -6  10  13      127.76      142.12     26.61 o 
  -4  10  13     1961.40     1903.29     81.79 o 
  -2  10  13     5343.55     5200.59    115.89 o 
   0  10  13      182.47      228.77     23.04 o 
   2  10  13      419.20      406.97     31.18 o 
   4  10  13      402.07      437.01     24.62 o 
  -9  11  13        0.09       45.26     11.15 o 
  -7  11  13      106.05      120.84     20.30 o 
  -5  11  13       13.54       63.11     11.60 o 
  -3  11  13      353.03      323.94     27.37 o 
  -1  11  13        4.88       32.48     14.18 o 
   1  11  13       73.79       62.85     10.50 o 
   3  11  13      128.58      102.00     10.23 o 
   5  11  13        3.50       24.06      8.30 o 
  -8  12  13      634.65      608.35     50.93 o 
  -6  12  13      318.59      309.04     25.13 o 
  -4  12  13       53.38       89.02     13.55 o 
  -2  12  13     5361.69     5590.87    129.47 o 
   0  12  13      869.49      870.34     62.15 o 
   2  12  13        3.26       52.50     20.91 o 
   4  12  13      533.24      520.04     36.94 o 
  -7  13  13      808.00      735.09     56.76 o 
  -5  13  13        2.64       43.15     10.58 o 
  -3  13  13      107.31      120.60     13.46 o 
  -1  13  13      303.04      257.50     28.02 o 
   1  13  13       62.43       58.76     10.70 o 
   3  13  13      715.40      711.38     45.63 o 
  -6  14  13     1713.37     1947.80     98.58 o 
  -4  14  13       32.02       45.76     15.07 o 
  -2  14  13       69.81      105.02     15.52 o 
   0  14  13      909.79      875.38     55.47 o 
   2  14  13      767.57      768.84     49.21 o 
  -5  15  13     1008.96     1083.37     70.59 o 
  -3  15  13      109.95       76.99     16.05 o 
  -1  15  13      376.21      326.76     38.83 o 
   1  15  13      275.44      219.04     27.71 o 
  -2  16  13       97.49      112.89     22.59 o 
 -12   0  14     4969.96     4952.86    270.24 o 
 -10   0  14     7385.21     7624.00    207.38 o 
  -8   0  14      790.22      811.68    111.21 o 
  -6   0  14      477.10      487.90     65.42 o 
  -4   0  14      137.80      241.08     23.03 o 
  -2   0  14     8692.39     8924.95    235.26 o 
   0   0  14     6621.25     6641.32    139.36 o 
 -11   1  14       41.25       59.13     10.76 o 
  -9   1  14      374.36      360.04     24.76 o 
  -7   1  14        2.62       44.27     13.24 o 
  -5   1  14      693.89      714.12     48.87 o 
  -3   1  14        6.37       32.82      7.49 o 
  -1   1  14      165.54      151.29     14.27 o 
   1   1  14        2.52       17.85      5.38 o 
 -12   2  14     2739.98     2733.52     97.50 o 
 -10   2  14     2364.14     2299.49     82.85 o 
  -8   2  14       79.76       96.82     12.95 o 
  -6   2  14      178.75      210.63     14.91 o 
  -4   2  14      555.06      539.97     31.60 o 
  -2   2  14     2848.21     2990.24     63.14 o 
   0   2  14     4140.41     4040.03     71.76 o 
   2   2  14        1.00       11.58      3.82 o 
 -11   3  14        3.99       38.11      9.09 o 
  -9   3  14       61.77       94.79     10.33 o 
  -7   3  14      118.52      151.69     13.32 o 
  -5   3  14      303.96      324.65     22.35 o 
  -3   3  14      887.74      842.97     37.08 o 
  -1   3  14       64.38       41.00      7.70 o 
   1   3  14        1.19       18.85      3.41 o 
 -12   4  14        6.62       57.65     12.68 o 
 -10   4  14      556.79      559.48     40.30 o 
  -8   4  14     2517.96     2502.52     80.71 o 
  -6   4  14     1249.62     1337.14     55.26 o 
  -4   4  14     3034.96     2969.69     73.10 o 
  -2   4  14      359.08      378.40     22.61 o 
   0   4  14      889.93      873.46     34.29 o 
   2   4  14     1904.26     1926.12     34.79 o 
 -11   5  14      978.29     1017.90     59.22 o 
  -9   5  14      355.93      368.56     23.92 o 
  -7   5  14     4577.53     4422.49    103.58 o 
  -5   5  14     8182.97     8159.88    128.11 o 
  -3   5  14      118.15      104.58     12.19 o 
  -1   5  14     2097.74     1992.80     58.23 o 
   1   5  14      932.76      930.69     33.15 o 
   3   5  14     2567.70     2565.82     54.08 o 
 -10   6  14        5.78       61.13     13.10 o 
  -8   6  14      974.19      996.28     53.33 o 
  -6   6  14     2485.39     2727.06     79.93 o 
  -4   6  14     2211.49     2207.04     65.87 o 
  -2   6  14      535.07      564.01     35.64 o 
   0   6  14      161.26      174.70     17.38 o 
   2   6  14     1082.03     1062.44     35.07 o 
   4   6  14     2293.17     2314.94     82.27 o 
 -11   7  14      356.42      308.85     26.57 o 
  -9   7  14       12.48       54.47     14.27 o 
  -7   7  14     1090.86     1137.21     53.75 o 
  -5   7  14       85.47      105.77     11.48 o 
  -3   7  14     1133.03     1166.30     54.23 o 
  -1   7  14       85.73       99.58      9.74 o 
   1   7  14        1.15       41.82      7.51 o 
   3   7  14     2890.09     2956.74     52.13 o 
   5   7  14     1798.21     1937.11     42.25 o 
 -10   8  14      233.23      243.10     22.24 o 
  -8   8  14        7.21       51.94     13.36 o 
  -6   8  14       23.54       53.03     11.37 o 
  -4   8  14      298.75      303.56     26.02 o 
  -2   8  14        3.34       47.35     11.01 o 
   0   8  14       15.56       34.78      7.33 o 
   2   8  14       12.38       19.03      7.14 o 
   4   8  14      223.65      244.44     26.01 o 
  -9   9  14      331.30      321.34     25.25 o 
  -7   9  14       50.62       50.33     10.60 o 
  -5   9  14       21.07       67.66     13.01 o 
  -3   9  14      325.86      387.72     32.27 o 
  -1   9  14      407.98      396.50     30.05 o 
   1   9  14        1.61       28.99     13.28 o 
   3   9  14      246.35      216.73     18.42 o 
   5   9  14      147.25      150.99     29.92 o 
 -10  10  14       97.12      118.43     19.45 o 
  -8  10  14       57.52      125.98     26.07 o 
  -6  10  14       76.66       49.60     12.41 o 
  -4  10  14     1488.41     1456.49     68.94 o 
  -2  10  14       59.55       74.05     10.17 o 
   0  10  14       32.70       36.08      9.60 o 
   2  10  14        4.96       35.72      7.56 o 
   4  10  14       56.17       54.43      6.83 o 
  -9  11  14      774.27      649.70     47.67 o 
  -7  11  14       28.71       41.32      8.64 o 
  -5  11  14      630.57      526.98     45.09 o 
  -3  11  14     5100.66     5170.48    125.80 o 
  -1  11  14     5414.63     5786.37    123.60 o 
   1  11  14     3974.06     3852.05     97.11 o 
   3  11  14      305.70      275.93     25.28 o 
  -8  12  14       76.22       80.83     14.79 o 
  -6  12  14       24.35       80.93     12.60 o 
  -4  12  14       50.82       67.71     11.02 o 
  -2  12  14      770.18      759.10     50.45 o 
   0  12  14       33.72       48.74     16.61 o 
   2  12  14       70.79       78.12     17.66 o 
  -7  13  14     2387.29     2563.36    108.65 o 
  -5  13  14     3605.88     3484.98    117.19 o 
  -3  13  14       42.15       68.03     13.47 o 
  -1  13  14      660.50      574.74     56.91 o 
   1  13  14        2.28       32.72     13.76 o 
  -6  14  14      434.21      391.14     38.00 o 
  -4  14  14      200.27      174.83     46.05 o 
  -2  14  14       81.13       85.99     14.43 o 
   0  14  14       11.22       54.19     10.35 o 
  -3  15  14      460.48      434.95     36.77 o 
  -1  15  14       57.80       48.40     18.08 o 
 -11   1  15     4683.16     4606.46    122.14 o 
  -9   1  15     3111.73     3047.72     92.66 o 
  -7   1  15       16.83       64.97      9.31 o 
  -5   1  15      498.45      503.14     30.56 o 
  -3   1  15     3163.72     3131.89     70.07 o 
  -1   1  15     4708.47     4904.12     75.35 o 
   1   1  15     4080.44     4027.83     67.26 o 
 -10   2  15      905.07      864.62     50.79 o 
  -8   2  15       39.98       68.83     12.02 o 
  -6   2  15      208.91      239.04     17.70 o 
  -4   2  15      311.40      280.10     20.35 o 
  -2   2  15      114.13      111.05      8.83 o 
   0   2  15      878.48      888.80     33.80 o 
   2   2  15      168.97      150.88      9.26 o 
 -11   3  15     1386.17     1343.70     67.99 o 
  -9   3  15      585.18      531.84     37.67 o 
  -7   3  15       79.86       94.53     13.19 o 
  -5   3  15     1296.52     1260.91     51.30 o 
  -3   3  15      165.40      144.36     10.82 o 
  -1   3  15     1325.13     1440.01     48.24 o 
   1   3  15       89.84      102.68      8.66 o 
 -10   4  15        3.46       49.10     11.93 o 
  -8   4  15     2748.15     2730.97     86.59 o 
  -6   4  15      636.30      667.33     35.98 o 
  -4   4  15     1980.15     1966.65     61.39 o 
  -2   4  15      132.01      132.39     17.40 o 
   0   4  15        0.03       35.27      7.13 o 
   2   4  15     1719.90     1608.87     76.83 o 
 -11   5  15       31.25       73.91     10.30 o 
  -9   5  15      639.51      702.08     44.44 o 
  -7   5  15     3641.69     3668.35     96.56 o 
  -5   5  15     5268.98     5135.42    104.12 o 
  -3   5  15        0.05       25.83      8.97 o 
  -1   5  15        0.46       27.96      7.31 o 
   1   5  15       52.70       57.13      6.81 o 
   3   5  15     6242.32     6419.53     77.35 o 
 -10   6  15      147.53      139.03     18.02 o 
  -8   6  15     3402.58     3362.17     97.79 o 
  -6   6  15     1528.13     1543.46     61.90 o 
  -4   6  15      104.14      154.45     13.66 o 
  -2   6  15      657.09      595.15     36.09 o 
   0   6  15      868.89      912.47     39.43 o 
   2   6  15     2791.76     2977.37     56.55 o 
   4   6  15     4223.01     4079.21     43.67 o 
  -9   7  15        1.22       50.49     16.67 o 
  -7   7  15      713.83      613.47     39.11 o 
  -5   7  15        3.02       49.29     13.63 o 
  -3   7  15      373.60      346.32     30.05 o 
  -1   7  15     1312.69     1236.09     56.07 o 
   1   7  15      147.45      107.00     14.88 o 
   3   7  15     1568.62     1687.66     57.66 o 
 -10   8  15     1446.51     1489.55     72.66 o 
  -8   8  15      292.71      307.16     22.34 o 
  -6   8  15      165.61      154.43     15.90 o 
  -4   8  15      490.58      431.59     36.85 o 
  -2   8  15     3641.72     3705.83     94.14 o 
   0   8  15      662.85      699.88     37.98 o 
   2   8  15       59.38       64.92     15.33 o 
   4   8  15      838.51      895.80     41.89 o 
  -9   9  15       68.32      106.17     15.02 o 
  -7   9  15       57.44       68.59     14.48 o 
  -5   9  15      293.91      279.83     25.78 o 
  -3   9  15      172.30      193.26     20.53 o 
  -1   9  15       61.92       92.64     12.31 o 
   1   9  15      118.35      126.06     15.50 o 
   3   9  15       62.16       47.65     10.64 o 
  -8  10  15      479.07      461.51     38.79 o 
  -6  10  15       46.06       87.93     14.41 o 
  -4  10  15     1047.30     1017.11     58.43 o 
  -2  10  15     4132.38     4282.48    108.38 o 
   0  10  15     4435.47     4743.01    130.83 o 
   2  10  15     1228.17     1245.06     55.67 o 
  -7  11  15       34.23       62.56     14.30 o 
  -5  11  15       55.69       59.04     13.64 o 
  -3  11  15      101.85      108.00     21.73 o 
  -1  11  15        0.13       35.85      8.56 o 
   1  11  15      213.70      210.39     20.31 o 
   3  11  15      118.53       74.28     13.60 o 
  -6  12  15      838.24      743.28     67.75 o 
  -4  12  15       54.99       57.35     10.46 o 
  -2  12  15     3757.16     3806.32    109.34 o 
   0  12  15     1658.22     1692.72     85.84 o 
   2  12  15      144.74      185.66     44.14 o 
  -5  13  15      584.89      501.07     46.47 o 
  -3  13  15      117.02      118.72     23.74 o 
  -1  13  15        9.47       36.61     10.83 o 
  -2  14  15      168.71      247.33     22.34 o 
 -10   0  16     2970.86     2992.37    137.82 o 
  -8   0  16      208.37      134.67     25.17 o 
  -6   0  16      226.66      210.10     27.16 o 
  -4   0  16     1304.83     1177.96     66.70 o 
  -2   0  16     2915.11     2785.81     89.87 o 
   0   0  16     5361.92     5362.65    137.61 o 
 -11   1  16       96.06       99.30     13.94 o 
  -9   1  16      313.99      285.02     22.64 o 
  -7   1  16      168.06      190.80     27.28 o 
  -5   1  16       16.05       51.78     10.29 o 
  -3   1  16      660.82      617.07     33.49 o 
  -1   1  16      240.39      260.11     20.78 o 
   1   1  16      317.72      289.45     29.77 o 
 -10   2  16     3276.14     3399.36    103.78 o 
  -8   2  16       44.57       98.91     12.17 o 
  -6   2  16      286.17      312.38     23.61 o 
  -4   2  16       56.95       63.72     10.03 o 
  -2   2  16     3245.46     3349.40     69.82 o 
   0   2  16     1808.97     1854.91     48.81 o 
 -11   3  16      132.15      141.21     22.12 o 
  -9   3  16      447.04      364.50     27.18 o 
  -7   3  16       16.11       41.24     10.22 o 
  -5   3  16     1903.62     1895.03     63.92 o 
  -3   3  16        0.51       28.87      6.96 o 
  -1   3  16       68.33       67.53      7.82 o 
   1   3  16        6.96       17.57      3.90 o 
 -10   4  16       57.80       61.03     11.75 o 
  -8   4  16      915.60     1021.36     54.96 o 
  -6   4  16     2897.50     2966.07     84.22 o 
  -4   4  16     3654.21     3488.61     82.50 o 
  -2   4  16        0.95       37.01      9.82 o 
   0   4  16       63.72       86.93     21.49 o 
   2   4  16       85.27       62.24      9.19 o 
  -9   5  16       82.42       77.64     11.39 o 
  -7   5  16     5278.13     5247.29    117.69 o 
  -5   5  16     1668.98     1727.16     62.91 o 
  -3   5  16       60.24       77.28     14.22 o 
  -1   5  16       14.46       30.39      6.42 o 
   1   5  16      473.94      383.82     27.60 o 
   3   5  16     1179.53     1153.64     58.44 o 
 -10   6  16       55.01       65.38     12.69 o 
  -8   6  16     2796.55     2655.54     88.88 o 
  -6   6  16     1690.36     1661.22     65.62 o 
  -4   6  16        3.32       55.22      9.75 o 
  -2   6  16      595.39      600.69     37.86 o 
   0   6  16      153.63      152.91     15.27 o 
   2   6  16      111.99       85.37      7.36 o 
  -9   7  16       32.82       43.62     10.39 o 
  -7   7  16      466.17      399.73     28.12 o 
  -5   7  16     2717.95     2734.74     92.42 o 
  -3   7  16       43.60       66.71     23.02 o 
  -1   7  16     1976.65     1919.32     63.48 o 
   1   7  16       60.87       75.28      8.33 o 
   3   7  16      546.18      547.62     32.55 o 
  -8   8  16       81.17      108.35     18.45 o 
  -6   8  16       20.24       57.79      9.84 o 
  -4   8  16      283.98      273.84     24.51 o 
  -2   8  16      693.54      658.15     42.43 o 
   0   8  16      407.23      381.51     29.19 o 
   2   8  16       45.37       55.78     15.85 o 
  -7   9  16        0.49       59.11     13.64 o 
  -5   9  16      915.65      895.86     57.31 o 
  -3   9  16      552.32      480.79     39.27 o 
  -1   9  16     3431.10     3685.97    106.92 o 
   1   9  16     5295.54     5816.28    207.37 o 
   3   9  16      926.34      981.21     29.26 o 
  -8  10  16       46.12       66.12     14.30 o 
  -6  10  16       56.15       43.95     11.47 o 
  -4  10  16        7.41       41.00     12.52 o 
  -2  10  16      243.45      196.95     19.06 o 
   0  10  16       36.42       54.75     12.83 o 
   2  10  16        6.15       40.02     14.27 o 
  -7  11  16      604.51      559.74     52.97 o 
  -5  11  16      273.04      178.60     20.68 o 
  -3  11  16     1148.72     1221.98     63.91 o 
  -1  11  16     6097.10     6338.68    210.37 o 
   1  11  16     1199.28     1431.69     65.50 o 
  -4  12  16      162.96      150.32     17.17 o 
  -2  12  16       92.70      112.22     19.47 o 
   0  12  16      140.70      121.65     19.18 o 
  -9   1  17      647.73      660.97     48.18 o 
  -7   1  17      202.57      185.94     25.75 o 
  -5   1  17      465.74      471.01     32.63 o 
  -3   1  17     1380.92     1351.61     48.84 o 
  -1   1  17     3614.25     3638.95     68.03 o 
   1   1  17     1817.71     1690.69     41.50 o 
 -10   2  17      195.32      164.93     17.27 o 
  -8   2  17       51.12       64.03      9.79 o 
  -6   2  17        5.41       50.96     16.93 o 
  -4   2  17      365.78      337.82     28.23 o 
  -2   2  17      497.92      452.63     27.59 o 
   0   2  17      177.36      146.23     41.68 o 
  -9   3  17      118.60      102.43     13.68 o 
  -7   3  17       24.58       77.24     14.97 o 
  -5   3  17     3211.74     3193.33     83.91 o 
  -3   3  17      328.06      323.83     26.57 o 
  -1   3  17      251.79      232.32     24.12 o 
   1   3  17      736.19      705.55     41.24 o 
 -10   4  17        8.63       61.73     20.97 o 
  -8   4  17      194.90      138.32     32.63 o 
  -6   4  17      415.18      445.18     28.40 o 
  -4   4  17     2309.67     2299.68     69.11 o 
  -2   4  17      463.99      401.21     30.14 o 
   0   4  17      496.02      459.50     26.72 o 
   2   4  17       57.97       61.31      6.78 o 
  -9   5  17      248.41      220.65     28.57 o 
  -7   5  17     2007.83     1896.96     73.83 o 
  -5   5  17     2212.80     2164.07     71.38 o 
  -3   5  17     1537.84     1524.15     61.75 o 
  -1   5  17      102.37       78.18     10.77 o 
   1   5  17        0.94       13.63      5.23 o 
  -8   6  17      715.42      634.65     44.28 o 
  -6   6  17      580.61      632.32     42.10 o 
  -4   6  17     2845.24     2970.49     91.96 o 
  -2   6  17      103.15      143.13     15.41 o 
   0   6  17       29.42       50.98     15.21 o 
   2   6  17        2.45       14.26      5.01 o 
  -7   7  17        0.02       40.67     11.13 o 
  -5   7  17      365.63      406.35     37.71 o 
  -3   7  17      210.86      174.55     35.29 o 
  -1   7  17       10.44       39.34      8.31 o 
   1   7  17       26.14       20.09      7.39 o 
  -8   8  17      194.73      190.28     17.85 o 
  -6   8  17      957.95      990.17     61.99 o 
  -4   8  17     1276.44     1230.46     63.09 o 
  -2   8  17        1.56       30.29      7.83 o 
   0   8  17     1461.41     1557.29     62.11 o 
   2   8  17     2791.32     3233.99     68.37 o 
  -7   9  17       17.92       46.12     11.50 o 
  -5   9  17        1.46       58.97     10.86 o 
  -3   9  17        0.23       47.76      8.74 o 
  -1   9  17        3.84       56.69     10.79 o 
   1   9  17      670.76      653.61     39.12 o 
  -6  10  17       55.64      118.69     15.07 o 
  -4  10  17        2.69       50.33     11.65 o 
  -2  10  17      708.45      685.19     47.38 o 
   0  10  17     3565.81     4055.23    291.89 o 
  -5  11  17       26.77       52.89     12.68 o 
  -3  11  17        8.51       36.90      8.22 o 
  -8   0  18      547.39      509.94     54.06 o 
  -6   0  18      134.00      181.18     22.89 o 
  -4   0  18       46.98       71.05     16.79 o 
  -2   0  18      990.61      951.21     55.47 o 
   0   0  18     4071.49     4155.88    122.00 o 
  -9   1  18       26.90       48.52     10.31 o 
  -7   1  18       67.71       85.34     17.85 o 
  -5   1  18        3.56       38.27      7.79 o 
  -3   1  18      109.79       88.12     11.23 o 
  -1   1  18        4.29       32.28      6.16 o 
   1   1  18      615.28      571.02     21.96 o 
  -8   2  18      877.17      926.13     54.15 o 
  -6   2  18      151.05      172.36     20.76 o 
  -4   2  18     2441.35     2403.64     70.72 o 
  -2   2  18       50.61       43.44      8.45 o 
   0   2  18     1026.61      940.59     35.48 o 
  -9   3  18      305.40      274.82     24.76 o 
  -7   3  18      865.25      754.97     49.09 o 
  -5   3  18      936.87      930.67     47.87 o 
  -3   3  18      508.90      490.88     32.00 o 
  -1   3  18      119.27      137.83     13.25 o 
   1   3  18      484.54      467.66     38.52 o 
  -8   4  18      174.33      153.23     13.81 o 
  -6   4  18     3003.24     2866.94     85.99 o 
  -4   4  18     3144.38     3075.22     80.61 o 
  -2   4  18     1439.28     1580.53     59.46 o 
   0   4  18        2.23       16.39      7.36 o 
  -7   5  18        4.45       47.78     11.06 o 
  -5   5  18      457.70      470.08     35.68 o 
  -3   5  18     3267.84     3221.18     90.75 o 
  -1   5  18      281.07      269.85     24.78 o 
   1   5  18        3.03       11.56      5.26 o 
  -8   6  18       14.44       58.58     11.89 o 
  -6   6  18       71.12       69.65     11.10 o 
  -4   6  18     2534.54     2541.73     87.77 o 
  -2   6  18     1755.84     1772.75     65.31 o 
   0   6  18      570.46      644.45     34.92 o 
  -7   7  18       62.80       94.11     25.71 o 
  -5   7  18     2262.37     2242.38     86.91 o 
  -3   7  18     1665.20     1781.77     71.21 o 
  -1   7  18     1014.82     1049.86     49.94 o 
   1   7  18        4.64       16.89      4.70 o 
  -6   8  18       28.64       40.12      9.28 o 
  -4   8  18      447.48      390.16     35.93 o 
  -2   8  18       60.34       78.21     14.95 o 
   0   8  18       17.28       19.78     10.67 o 
  -5   9  18      124.31      128.20     17.01 o 
  -3   9  18      454.94      351.77     43.73 o 
  -1   9  18     1724.97     1725.19     67.41 o 
  -7   1  19     2016.66     2071.26     77.49 o 
  -5   1  19       87.07       58.85     11.82 o 
  -3   1  19     1811.30     1804.15     59.27 o 
  -1   1  19      614.56      627.23     34.81 o 
   1   1  19     1847.19     1553.57     42.99 o 
  -8   2  19       38.11       61.86     13.92 o 
  -6   2  19      257.43      184.08     16.16 o 
  -4   2  19      130.74      111.51     15.77 o 
  -2   2  19       55.81       57.82     12.52 o 
   0   2  19        4.86       22.17      5.50 o 
  -7   3  19       77.78       73.05     11.41 o 
  -5   3  19     3377.89     3378.73     89.80 o 
  -3   3  19     3367.85     3653.31     96.58 o 
  -1   3  19       64.32       73.39     13.04 o 
  -6   4  19       43.05       49.34     11.54 o 
  -4   4  19     2723.01     2587.67     86.57 o 
  -2   4  19      117.38      121.84     16.48 o 
   0   4  19      257.76      280.71     21.59 o 
  -5   5  19      872.52      835.59     47.34 o 
  -3   5  19     2927.09     3095.78     91.19 o 
  -1   5  19      305.05      267.80     40.91 o 
  -6   6  19      293.06      203.23     21.68 o 
  -4   6  19     1590.67     1637.32     72.10 o 
  -2   6  19     2410.65     2500.30     78.50 o 
  -3   7  19      631.63      638.66     45.08 o 
  -4   0  20       41.79       29.91     12.52 o 
  -2   0  20       10.82       25.57      9.97 o 
  -5   1  20       39.38       37.28     10.06 o 
  -3   1  20       98.91      101.06     15.37 o 
  -4   2  20      548.71      421.43     30.74 o 
  -2   2  20      683.56      730.36     42.49 o 
  -3   3  20      455.19      479.63     37.59 o 
                                                 
